# Supplementary material for: Single-Cell Lipidomics by LC-MS Interlaboratory Study Reveals the Impact of X‑ray Irradiation on a Pancreatic Cancer Cell Line and Its Bystanders
Source: Anal Chem. 2025 Jun 18;97(25):13532–41. doi: 10.1021/acs.analchem.5c02010 (PMC12224164; doi:10.1021/acs.analchem.5c02010)
Supplement: Supplementary file 1 [file ac5c02010_si_001.xlsx]

## Sheet: Sheet1
Table S5 Blank Corrected Peak area matrix of shipped 'discovery' cells										Key: Cntrl = Non-Irradiated Control Cell DRO = Directly Irradiated Cell ORO = Bystander Cell	Mass of lipid per cell (fmol)
Average Rt(min)	Average Mz	Metabolite name	Adduct type	Reference RT	Reference m/z	Formula	Ontology	INCHIKEY	SMILES	S/N average	05092024_Cntrl_01	05092024_Cntrl_02	05092024_Cntrl_03	05102024_Cntrl_04	05102024_Cntrl_05	05102024_Cntrl_06	05162024_Cntrl_07	05162024_Cntrl_08	05162024_Cntrl_09	05162024_Cntrl_10	05162024_Cntrl_11	05162024_Cntrl_12	05092024_DRO_01	05092024_DRO_02	05092024_DRO_03	05102024_DRO_04	05102024_DRO_05	05102024_DRO_06	05162024_DRO_07	05162024_DRO_08	05162024_DRO_09	05162024_DRO_10	05162024_DRO_11	05162024_DRO_12	05092024_ORO_01	05092024_ORO_02	05092024_ORO_03	05102024_ORO_04	05102024_ORO_05	05102024_ORO_06	05162024_ORO_07	05162024_ORO_08	05162024_ORO_09	05162024_ORO_10	05162024_ORO_11	05162024_ORO_12
9.562	612.572	CE 14:1	[M+NH4]+	13.97	612.571	C41H70O2	CE	LAMGDJMPDNVWTB-UHFFFAOYSA-N	O=C(OC1CC2=CCC3C(CCC4(C)C(CCC34)C(C)CCCC(C)C)C2(C)CC1)CCCCCCCC=CCCCC	19972	22.3272	14.9853	10.1301	22.207	15.4428	8.57479	4.00774	7.86735	12.4714	16.0916	13.8363	7.00268	13.1754	342.334	11.351	0	0.705072	0.938784	5.52942	0	0	3.9834	4.95564	3.31018	28.4463	27.9861	63.529	36.6628	2.71442	102.608	0.735898	0	32.2616	0	0.0644818	0.413732
9.723	626.588	CE 15:1	[M+NH4]+	14.06	626.587	C42H72O2	CE	TWLPMPGSSFTOAZ-UHFFFAOYSA-N	O=C(OC1CC2=CCC3C(CCC4(C)C(CCC34)C(C)CCCC(C)C)C2(C)CC1)CCCCCCCC=CCCCCC	80841.8	13.3964	9.66638	5.60664	11.3872	9.65366	2.57087	1.4082	5.74026	7.34855	9.80901	8.63581	5.12159	8.37281	248.71	7.95087	1.56339	1.1931	0	4.45011	0	1.91048	3.92046	0.316013	3.47185	21.96	17.4964	35.0407	19.3621	3.68477	80.069	0.338641	0	18.5056	0	1.03934	0.590738
10.047	654.618	CE 17:1	[M+NH4]+	14.57	654.618	C44H76O2	CE	RLMIGWIAENJHMP-UHFFFAOYSA-N	O=C(OC1CC2=CCC3C(CCC4(C)C(CCC34)C(C)CCCC(C)C)C2(C)CC1)CCCCCCCC=CCCCCCCC	141723	12.5511	9.09258	6.5969	6.84941	5.78659	4.39348	1.84447	1.47409	5.33739	4.25476	4.00385	0.86632	11.5431	257.889	8.14217	1.06762	11.8756	0	0	0.258638	0	0	0	0	29.5192	17.077	26.1958	10.4161	1.01745	83.4814	0.458844	0	18.65	0	0	0
10.212	680.633	CE 19:2	[M+NH4]+	14.71	680.634	C46H78O2	CE	AGHVIUYJPVQJQV-UHFFFAOYSA-N	O=C(OC1CC2=CCC3C(CCC4(C)C(CCC34)C(C)CCCC(C)C)C2(C)CC1)CCCCCCCC=CCC=CCCCCCC	68482.3	26.4183	24.9354	26.2096	40.2543	31.9239	28.0313	28.6448	28.9879	32.4884	31.4423	33.6125	17.3623	21.4791	22.6609	24.6216	28.2869	25.8139	32.2323	30.6705	31.7577	30.7783	30.1148	31.4298	45.8415	17.938	24.3222	28.6797	33.5192	28.7822	26.5144	28.7539	37.51	26.6933	35.6258	33.3261	28.9776
10.271	694.648	CE 20:2	[M+NH4]+	14.84	694.65	C47H80O2	CE	REFJKOQDWJELKE-UHFFFAOYSA-N	O=C(OC1CC2=CCC3C(CCC4(C)C(CCC34)C(C)CCCC(C)C)C2(C)CC1)CCCCCCCCCC=CCC=CCCCCC	22775	4.11325	3.28229	2.3617	6.60106	2.72253	0	0.87027	1.22668	1.09342	0	2.05999	1.37201	3.13956	24.3368	0.244871	0.707549	0	0	0	0	0	0	0	0	10.8169	5.0899	8.86882	0.163535	0.694636	28.8233	0	0	6.76535	0	0	0
9.998	692.633	CE 20:3	[M+NH4]+	14.58	692.634	C47H78O2	CE	ARRNWLFGLUXSFU-UHFFFAOYSA-N	O=C(OC1CC2=CCC3C(CCC4(C)C(CCC34)C(C)CCCC(C)C)C2(C)CC1)CCCCCCCCCC=CCC=CCC=CCC	39664.3	3.9557	3.33731	1.43645	3.87698	0.496166	0.652951	2.29012	4.90837	6.37431	4.04167	2.48126	2.40068	4.61832	14.9447	1.71471	3.5804	2.65973	0.812422	0.52804	0	1.91419	0.920931	0	0	4.34052	4.30571	5.26586	1.43541	0.127502	15.449	1.23625	0.378669	6.0003	0.783441	0.9293	0.459955
9.801	690.617	CE 20:4	[M+NH4]+	14.37	690.618	C47H76O2	CE	HZUAPDDXDDVFOX-UHFFFAOYSA-N	O=C(OC1CC2=CCC3C(CCC4(C)C(CCC34)C(C)CCCC(C)C)C2(C)CC1)CCCCCCC=CCC=CCC=CCC=CCC	72781.6	7.52805	8.1392	3.80471	4.42698	4.15071	5.19852	5.88077	13.7961	15.2237	11.9414	7.25313	4.56873	13.1519	16.2207	8.27491	6.92419	10.74	5.61682	3.66841	9.32108	7.38642	9.49218	0.649662	5.37743	1.93327	9.2191	12.5332	8.126	3.89429	5.78487	5.45719	3.74059	5.84907	7.09751	4.5277	1.62357
9.661	714.617	CE 22:6	[M+NH4]+	14.21	714.618	C49H76O2	CE	VOEVEGPMRIYYKC-UHFFFAOYSA-N	O=C(OC1CC2=CCC3C(CCC4(C)C(CCC34)C(C)CCCC(C)C)C2(C)CC1)CCC=CCC=CCC=CCC=CCC=CCC=CCC	83403.1	3.15702	4.26266	2.01667	2.9022	3.24017	0.54291	1.99046	5.87781	8.82089	5.49247	6.62279	3.41827	3.87459	5.33981	3.15462	4.74233	0.865418	1.09303	0	0.819003	1.18549	4.4621	0	0	0	2.62031	5.85313	0.48192	0	0	1.4837	0	0.992271	2.13358	1.14218	0
6.455	540.535	Cer 34:0;O2|Cer 18:0;O2/16:0	[M+H]+	9.97	540.535	C34H69NO3	Cer	GCGTXOVNNFGTPQ-UHFFFAOYSA-N	O=C(NC(CO)C(O)CCCCCCCCCCCCCCC)CCCCCCCCCCCCCCC	56934.7	0.898059	0.526099	0.282738	1.12905	0.840019	1.29288	0.170729	0.42016	0.472686	1.46704	0.501276	1.18744	0.713826	50.9771	0.800387	0.308358	0.561978	0.439145	0.453838	0.226731	0.318172	1.43739	0.892494	1.13526	1.9331	1.03342	2.00331	2.76527	0.334329	6.89167	0.904676	0.203034	1.35143	0.388356	0.305114	1.0331
6.303	538.518	Cer 34:1;O2|Cer 18:1;O2/16:0	[M+H]+	9.38	538.519	C34H67NO3	Cer	YDNKGFDKKRUKPY-UHFFFAOYSA-N	O=C(NC(CO)C(O)C=CCCCCCCCCCCCCC)CCCCCCCCCCCCCCC	48131.8	1.76296	1.3278	1.19465	3.025	4.18436	2.96976	0.603057	1.61783	1.53971	3.41527	2.80038	2.61856	2.10898	35.0093	1.43901	0.848127	0.438026	0.64183	1.04458	0.818932	1.26589	3.3882	0.918527	2.11314	5.83225	2.15217	5.70491	4.81231	0.915672	14.829	2.81284	0.436253	4.78385	1.72466	0.913786	1.37982
6.87	568.566	Cer 36:0;O2|Cer 18:0;O2/18:0	[M+H]+	11.31	568.566	C36H73NO3	Cer	KZTJQXAANJHSCE-UHFFFAOYSA-N	O=C(NC(CO)C(O)CCCCCCCCCCCCCCC)CCCCCCCCCCCCCCCCC	60820	0.6192	0.519571	0.195347	0.954782	0.495432	1.05542	0.099371	0.342107	0.176185	1.04266	0.403133	0.790713	0.551863	24.1391	0.494425	0.0180176	0.323125	0.257223	0.496406	0.16678	0.0726266	0.728774	1.07105	0.83122	0.982735	0.868282	1.38239	1.5437	0.115206	3.19774	0.575503	0	1.04195	0.0376232	0.279369	0.671847
7.244	596.597	Cer 38:0;O2|Cer 18:0;O2/20:0	[M+H]+	12.48	596.598	C38H77NO3	Cer	ZWAUSWHRQBSECP-UHFFFAOYSA-N	O=C(NC(CO)C(O)CCCCCCCCCCCCCCC)CCCCCCCCCCCCCCCCCCC	84457.6	0.879824	0.64937	0.364128	0.64862	0.792979	1.10702	0	0.225431	0.653517	0.492993	0.436752	0.0850748	0.582929	21.0606	0.532818	0.181664	0.330079	0.294215	0.440443	0.0150538	0.198047	0.38601	0.583662	0.521716	1.23101	0.919198	2.289	1.9656	0.277401	4.56209	0.661618	0	1.37859	0.218341	0.21743	0.292414
7.091	594.581	Cer 38:1;O2	[M+H]+	12.99	594.584	null	Cer	null	null	58085.8	1.03698	0.524017	0.402247	0.687197	0.762519	0.768666	0.104132	0.439672	0.340222	0.916792	0.632997	0.940858	0.469453	13.5414	0.581442	0.120222	0.237246	0.120213	0.210066	0.0217507	0.231371	0.573773	0.696812	0.458956	1.58636	1.14241	2.24051	2.38359	0.33348	6.25551	0.804174	0	1.30218	0	0.0856499	0.402938
7.625	624.628	Cer 40:0;O2|Cer 18:0;O2/22:0	[M+H]+	13.25	624.629	C40H81NO3	Cer	SXPRAKSDHOEHIG-UHFFFAOYSA-N	O=C(NC(CO)C(O)CCCCCCCCCCCCCCC)CCCCCCCCCCCCCCCCCCCCC	121590	0.827111	0.665783	0.378616	0.374223	0.534206	0.671493	0.0456796	0.0829757	0.232026	0.833523	0	0.428036	0.577967	19.4254	0.324965	0	0.181077	0	0.0254143	0	0	0.525146	0.297364	0.235741	0.808115	0.965233	1.79084	1.22515	0.114305	5.17954	0.270375	0	1.03764	0	0.0707111	0.208795
6.989	656.618	Cer 40:0;O4|Cer 16:0;O3/24:0(2OH)	[M+H]+	12.52	656.619	C40H81NO5	Cer	WTMDDFOEGCODKM-UHFFFAOYSA-N	O=C(NC(CO)C(O)C(O)CCCCCCCCCCCC)C(O)CCCCCCCCCCCCCCCCCCCCCC	145832	1.06085	0.602446	0	0.801571	0.374006	0.823727	0	0	0	0	0	0.948082	0.50582	41.4806	0.308667	0	0	0	0	0	0	0	0.137954	0	1.01414	0	0.415873	0	0	16.1611	0	1.78667	0.144567	0	0	0
7.498	622.613	Cer 40:1;O2|Cer 18:1;O2/22:0	[M+H]+	13.02	622.613	C40H79NO3	Cer	KEPQASGDXIEOIL-UHFFFAOYSA-N	O=C(NC(CO)C(O)C=CCCCCCCCCCCCCC)CCCCCCCCCCCCCCCCCCCCC	40859.6	1.20148	0.848602	0.62497	1.03254	1.33139	0.917145	0.469679	0.701135	0.747463	1.56657	0.86595	1.43223	0.73724	14.5479	0.61438	0.286131	0.434349	0.331357	0.679085	0.302049	0.431735	1.06047	0.713882	0.604646	1.75195	1.42409	3.3804	2.71646	0.458892	10.5677	0.807203	0.146721	2.13308	0.344078	0.393432	0.494283
7.283	670.633	Cer 41:0;O4|Cer 17:0;O3/24:0(2OH)	[M+H]+	12.73	670.634	C41H83NO5	Cer	WPOLKPIVJDIQMS-UHFFFAOYSA-N	O=C(NC(CO)C(O)C(O)CCCCCCCCCCCCC)C(O)CCCCCCCCCCCCCCCCCCCCCC	76199	0.563734	0.549832	0.396615	1.03526	0.728324	0.737801	0.189096	0.285808	0.0722814	0.975821	0.282306	0.864989	0.483539	4.68148	0.494659	0.0554703	0.360896	0.281036	0.645592	0.134508	0.186348	1.28341	0.559249	0.645702	0.688669	0.659492	1.641	1.47007	0.295884	14.8237	0.762677	0	0.617205	0.0867046	0.127842	0.135387
7.697	636.629	Cer 41:1;O2|Cer 18:1;O2/23:0	[M+H]+	13.16	636.629	C41H81NO3	Cer	NAJHAHQNQCNWOP-UHFFFAOYSA-N	O=C(NC(CO)C(O)C=CCCCCCCCCCCCCC)CCCCCCCCCCCCCCCCCCCCCC	59081.1	0.733673	0.562912	0.326343	0.464744	0.589266	0.508652	0.202046	0.406837	0.364753	0.913456	0.445342	0.607649	0.517661	10.8514	0.342039	0.0815752	0.200986	0.140277	0.383764	0.0992558	0.207569	0.635191	0.472275	0.331915	0.991628	0.887969	1.80807	1.51899	0.344394	6.00758	0.4229	0.0485867	0.934075	0.124096	0.206394	0.258812
7.054	634.612	Cer 41:2;O2|Cer 18:1;O2/23:1	[M+H]+	12.86	634.613	C41H79NO3	Cer	UGMJRSXYFQLPCH-UHFFFAOYSA-N	O=C(NC(CO)C(O)C=CCCCCCCCCCCCCC)CCCCCCCCCCC=CCCCCCCCCCC	78095	0.609719	0.269055	0.215852	0.775796	0.64219	0.703796	0.278189	0.445393	0.115787	0.767152	0.475464	0.71	0.57965	3.69575	0.459448	0.173111	0.246575	0.2734	0.283307	0.205265	0.247003	0.861093	0.496795	0.412481	1.17581	0.971726	1.69052	1.6399	0.319503	9.22433	0.738954	0.0175875	0.851513	0.106843	0.105367	0.328078
7.668	668.655	Cer 42:0;O3|Cer 17:0;O2/25:0;O	[M+H]+	13.18	668.655	C42H85NO4	Cer	WNHPHKSCRUXBHN-UHFFFAOYSA-N	O=C(NC(CO)C(O)CCCCCCCCCCCCCC)C(O)CCCCCCCCCCCCCCCCCCCCCCC	2124.45	1.04609	0.759011	0.724056	0.903247	0.806744	0.930277	0.421062	0.576596	0.532602	1.04316	0.426785	1.40905	0.881781	8.54409	0.577158	0.236278	0.479001	0.333452	0.576744	0.167994	0.386603	1.38397	0.760226	0.57254	0.892497	0.963703	2.01254	1.83749	0.511949	7.81898	0.528582	0.0871157	0.972293	0.134548	0.367973	0.346334
7.466	684.649	Cer 42:0;O4|Cer 18:0;O3/24:0(2OH)	[M+H]+	13.03	684.65	C42H85NO5	Cer	ZFUXWVVVWGWGPQ-UHFFFAOYSA-N	O=C(NC(CO)C(O)C(O)CCCCCCCCCCCCCC)C(O)CCCCCCCCCCCCCCCCCCCCCC	15722.8	1.02437	0.848689	0.834363	1.40217	0.929384	0.937517	0.232073	0.371472	0.376486	1.3637	0.36995	2.40012	0.824325	7.00614	0.537238	0.0795888	0.374744	0.156721	0.87773	0.111964	0.344744	1.5788	0.954135	0.471984	0.874371	1.22712	2.32015	1.89442	0.322563	17.2585	0.885563	0	0.896126	0.111915	0.268342	0.31508
7.883	650.643	Cer 42:1;O2|Cer 18:1;O2/24:0	[M+H]+	13.26	650.645	C42H83NO3	Cer	ZJVVOYPTFQEGPH-UHFFFAOYSA-N	O=C(NC(CO)C(O)C=CCCCCCCCCCCCCC)CCCCCCCCCCCCCCCCCCCCCCC	190267	1.51025	1.18523	0.902403	0.82283	1.50807	1.18251	0.639383	0.870008	0.999167	2.03728	1.02333	1.61195	1.02792	20.7366	0.64007	0.364554	0.370413	0.335639	0.552639	0.228301	0.590456	1.27388	0.779906	0.598157	1.74452	1.36431	3.10259	1.97644	0.607394	10.2986	0.774558	0.137465	2.29252	0.476853	0.419152	0.614508
7.666	666.64	Cer 42:1;O3|Cer 18:1;O2/24:0;O	[M+H]+	12.97	666.64	C42H83NO4	Cer	WAYLDHLWVYQNSQ-UHFFFAOYSA-N	O=C(NC(CO)C(O)C=CCCCCCCCCCCCCC)C(O)CCCCCCCCCCCCCCCCCCCCCC	48131.3	0.712546	0.487516	0.388544	0.515786	0.577186	0.630443	0.13688	0.268839	0.337917	0.764727	0.415946	1.08469	0.293884	9.1326	0.280511	0.168781	0.132642	0.15209	0.373537	0.134135	0.120451	0.535783	0.465188	0.283246	0.820666	0.870282	1.39448	1.1614	0.258013	6.63797	0.404965	0.0930428	0.786146	0.129816	0.141238	0.108434
7.475	648.627	Cer 42:2;O2|Cer 18:1;O2/24:1	[M+H]+	13.04	648.629	C42H81NO3	Cer	VJSBNBBOSZJDKB-UHFFFAOYSA-N	O=C(NC(CO)C(O)C=CCCCCCCCCCCCCC)CCCCCCCCCCCCCC=CCCCCCCCC	291787	0.989509	1.12869	0.7824	1.57086	3.31184	1.56682	0.741209	1.14868	1.44746	2.70851	1.73426	2.17617	1.27299	4.56476	0.928319	0.387515	0.255009	0.537029	0.373771	0.72035	0.881961	2.07617	0.526807	1.07532	0.727394	0.91438	2.05478	1.41941	0.620026	2.07652	1.26754	0.310763	1.89416	1.27351	0.671753	0.736299
7.249	648.628	Cer 42:2;O2|Cer 18:2;O2/24:0	[M+H]+	13.06	648.629	C42H81NO3	Cer	ZCUCZYYSYGKQQV-UHFFFAOYSA-N	O=C(NC(CO)C(O)C=CCCC=CCCCCCCCCC)CCCCCCCCCCCCCCCCCCCCCCC	117731	1.09761	0.882349	0.746411	1.66498	1.10963	1.39815	0.462926	0.427595	0.622337	1.57549	0.52685	0.771844	0.840839	4.20583	0.77306	0.105132	0.698616	0.258227	0.771747	0.285537	0.283673	2.09523	1.02401	0.621718	2.28737	1.67768	3.68581	3.57828	0.756862	15.9131	1.16573	0.305429	2.10862	0.0937655	0.284138	0.373678
7.029	664.623	Cer 42:2;O3|Cer 17:1;O2/25:1;O	[M+H]+	12.7	664.624	C42H81NO4	Cer	SGJUSMVAEHWOKV-UHFFFAOYSA-N	O=C(NC(CO)C(O)C=CCCCCCCCCCCCC)C(O)CCCCCCCCCCCC=CCCCCCCCCCC	287623	1.47104	1.0282	0.808992	2.23762	1.21938	1.97463	0.345909	0.525832	0.653878	1.58206	0.822701	2.46819	1.09398	15.334	1.04992	0.146686	0.726992	0.180471	0.955947	0.258934	0.194399	1.95731	1.07987	1.04833	2.67244	2.16859	4.67895	4.11668	0.840151	31.5269	1.44751	0	2.59741	0.00664047	0.160191	0.59925
7.167	646.612	Cer 42:3;O2|Cer 18:2;O2/24:1	[M+H]+	12.72	646.613	C42H79NO3	Cer	RWMLFFULUMHLPQ-UHFFFAOYSA-N	O=C(NC(CO)C(O)C=CCCC=CCCCCCCCCC)CCCCCCCCCCCCCC=CCCCCCCCC	839418	0.0579364	0.081737	0.0327437	0.110243	0.436355	0.129136	0.0387534	0.0998176	0.0707961	0.401079	0.247861	0	0.149638	0.344781	0.105164	0	0.0128371	0.10762	0.0361526	0.0507741	0.146158	0.236325	0.0575276	0.0667892	0.0259112	0.0245895	0.207584	0.243664	0.029445	0.216897	0.116169	0.0145421	0.177103	0.108929	0	0.0212492
7.21	678.639	Cer 43:2;O3|Cer 18:2;O2/25:0;O	[M+H]+	12.91	678.64	C43H83NO4	Cer	OSIOUSNLYOATQC-UHFFFAOYSA-N	O=C(NC(CO)C(O)C=CCCC=CCCCCCCCCC)C(O)CCCCCCCCCCCCCCCCCCCCCCC	216748	1.13165	0.654846	0.472616	1.28199	0.929463	1.00661	0.424426	0.295942	0.337361	1.39007	0.636799	1.76656	0.757383	10.0181	0.575855	0.148158	0.467496	0.172678	0.783893	0	0.246541	1.2816	0.779447	0.425181	1.61825	1.40074	3.33785	2.50507	0.382393	17.8629	0.935948	0	1.58729	0.0600274	0	0
7.633	676.66	Cer 44:2;O2|Cer 18:2;O2/26:0	[M+H]+	13.33	676.66	C44H85NO3	Cer	ZLOXRQZQPDQQBX-UHFFFAOYSA-N	O=C(NC(CO)C(O)C=CCCC=CCCCCCCCCC)CCCCCCCCCCCCCCCCCCCCCCCCC	117300	0.844411	0.735636	0.4666	0.869145	0.565652	0.654727	0.157511	0.495404	0.484848	1.07159	0.59586	0.986593	0.720044	5.96585	0.482796	0.0594891	0.48185	0.267463	0.502179	0.0877064	0.275863	0.929833	0.653948	0.418644	1.47261	1.01613	1.90091	1.53669	0.501535	8.63102	0.662038	0.0895185	1.06887	0.131582	0.316694	0.0999724
7.403	692.654	Cer 44:2;O3|Cer 18:2;O2/26:0;O	[M+H]+	13.08	692.655	C44H85NO4	Cer	ALFGKGZXMIJVQE-UHFFFAOYSA-N	O=C(NC(CO)C(O)C=CCCC=CCCCCCCCCC)C(O)CCCCCCCCCCCCCCCCCCCCCCCC	153506	1.30802	1.04442	0.882243	1.39754	1.09687	1.24246	0.412768	0.666249	0.634294	1.68166	0.600964	2.22513	1.01027	9.73946	0.551126	0.236312	0.580908	0.443557	0.845535	0.157198	0.442027	1.58353	0.969458	0.64036	2.02371	1.44052	3.35056	2.75656	0.644005	16.0262	0.941714	0	1.80505	0.146789	0.233318	0.420869
6.315	530.478	DG 28:0|DG 12:0_16:0	[M+NH4]+	9.18	530.478	C31H60O5	DG	PMJWTCJLKHWHHE-UHFFFAOYSA-N	O=C(OCC(OC(=O)CCCCCCCCCCCCCCC)CO)CCCCCCCCCCC	20.89	7.1195	4.83912	1.72335	6.59964	5.74415	4.56757	0.50249	2.7126	0.995118	10.9952	7.51487	5.36637	5.58401	6.86714	10.3154	1.41306	1.15471	1.21953	6.36386	3.56891	2.4586	6.75032	8.06012	6.4771	37.1435	16.7974	27.6434	25.9168	3.38999	51.2863	4.2526	0	5.53898	1.33219	2.77657	2.45049
6.417	544.493	DG 29:0|DG 14:0_15:0	[M+NH4]+	9.6	544.494	C32H62O5	DG	UWIIGCBFEBKNOZ-UHFFFAOYSA-N	O=C(OCC(OC(=O)CCCCCCCCCCCCCC)CO)CCCCCCCCCCCCC	44538	9.19119	6.95722	2.76958	13.4706	8.48684	5.72834	1.29083	4.78852	4.75161	10.8556	9.24543	8.20149	8.51524	9.91906	11.3171	3.03246	3.29857	5.32015	8.72649	4.12094	4.56242	8.09804	9.5168	9.39198	37.618	17.7081	32.6181	28.6676	6.0887	57.2245	5.37436	0.19825	8.86957	1.04302	1.262	4.56325
6.65	558.509	DG 30:0|DG 14:0_16:0	[M+NH4]+	10.18	558.509	C33H64O5	DG	NYNQTTOUQMCOEM-UHFFFAOYSA-N	O=C(OCC(OC(=O)CCCCCCCCCCCCCCC)CO)CCCCCCCCCCCCC	80.52	22.3199	16.0783	7.38323	21.9831	22.0358	11.1312	1.33322	9.45988	6.3981	22.5889	17.9841	23.516	21.0512	22.2565	25.1572	2.51016	5.42311	8.36365	19.2109	5.88713	11.089	18.5486	20.6848	20.9776	83.3684	51.7165	78.6806	59.7527	10.869	115.339	9.98074	0	18.6772	2.3829	3.775	7.2711
6.336	556.494	DG 30:1|DG 14:0_16:1	[M+NH4]+	9.36	556.494	C33H62O5	DG	SSKSBJYFDDMVGX-UHFFFAOYSA-N	O=C(OCC(OC(=O)CCCCCCCC=CCCCCCC)CO)CCCCCCCCCCCCC	30.19	12.2637	9.72572	4.79642	20.5497	12.0005	7.62716	2.96673	7.56469	6.96571	14.4612	19.4696	9.06803	5.33016	11.6744	8.59367	2.98999	3.96031	3.92293	8.67231	2.088	2.60509	3.16166	6.21314	7.21772	58.2017	27.3384	43.056	34.5459	8.67483	82.1585	3.84365	2.53078	10.2064	2.04057	1.68527	7.82286
6.047	554.477	DG 30:2|DG 14:1_16:1	[M+NH4]+	8.87	554.478	C33H60O5	DG	MMXVUIXFSQFCJO-UHFFFAOYSA-N	O=C(OCC(OC(=O)CCCCCCCC=CCCCCCC)CO)CCCCCCCC=CCCCC	17.07	4.12493	3.49773	1.84542	6.47828	4.20411	4.11707	1.19878	2.79157	1.99107	4.33399	7.25784	1.96898	2.00175	5.39245	2.60102	0.822509	1.32127	1.03841	2.33421	0.899679	0.889954	1.17154	2.28898	2.00329	19.5373	7.68858	13.2651	9.43825	1.78006	33.6426	0.904044	0.529161	2.4728	0.823152	0.277726	2.31913
6.841	572.525	DG 31:0|DG 15:0_16:0	[M+NH4]+	10.89	572.525	C34H66O5	DG	PENDWALPEZESAS-UHFFFAOYSA-N	O=C(OCC(OC(=O)CCCCCCCCCCCCCCC)CO)CCCCCCCCCCCCCC	54.01	20.107	15.2898	4.66449	27.5622	17.7908	10.0902	0.807846	9.24361	6.63492	24.3766	15.4755	18.3988	16.2822	20.3845	22.3093	2.9485	6.87739	7.72144	20.5894	5.58177	7.78998	19.9356	18.4633	19.6589	75.6774	42.6183	78.2739	58.0388	12.9833	113.444	9.3252	0	18.901	1.57741	3.24344	7.9803
6.503	570.51	DG 31:1|DG 15:0_16:1	[M+NH4]+	9.95	570.509	C34H64O5	DG	IHIWKNWPECHDKE-UHFFFAOYSA-N	O=C(OCC(OC(=O)CCCCCCCC=CCCCCCC)CO)CCCCCCCCCCCCCC	71987.8	11.7992	9.61091	4.54499	16.0713	13.1823	8.91873	3.61032	6.93206	7.31326	15.3699	21.386	12.6416	6.83252	15.5831	10.0052	4.22383	5.04444	4.5096	10.8937	1.49421	0.761635	4.97021	7.21319	6.69132	50.9729	29.8095	43.5634	33.7675	1.91782	81.638	4.8586	3.12706	12.3444	3.51124	3.0074	3.20692
6.203	568.493	DG 31:2|DG 15:1_16:1	[M+NH4]+	9.27	568.494	C34H62O5	DG	VVAPYZRKXVMHCS-UHFFFAOYSA-N	O=C(OCC(OC(=O)CCCCCCCC=CCCCCCC)CO)CCCCCCCC=CCCCCC	89142.1	4.39554	3.21211	2.96046	6.15195	3.33145	3.38223	0.285487	1.11321	0.984353	4.33683	6.52111	2.84475	2.34798	34.8641	2.03157	1.0044	0.543113	1.90528	2.01665	0.219677	0.580266	1.15818	1.04993	2.22896	16.1127	6.5461	11.8955	8.76362	1.70965	27.8687	1.53054	0.351639	3.28401	1.23441	0.706313	0.570488
7.064	586.54	DG 32:0|DG 16:0_16:0	[M+NH4]+	11.52	586.541	C35H68O5	DG	JEJLGIQLPYYGEE-UHFFFAOYSA-N	O=C(OCC(OC(=O)CCCCCCCCCCCCCCC)CO)CCCCCCCCCCCCCCC	119.6	44.833	34.4122	15.6062	49.6626	38.5071	19.9895	1.46267	17.0763	11.6573	51.6763	21.9905	57.9177	33.2892	51.2118	40.134	2.41939	13.2207	11.2404	33.4213	4.03776	20.8679	35.196	39.8791	35.2097	114.05	87.7909	144.371	92.4063	22.67	175.176	29.3057	0	36.7485	7.42059	8.69989	8.02794
6.742	584.525	DG 32:1|DG 16:0_16:1	[M+NH4]+	10.44	584.525	C35H66O5	DG	ADLOEVQMJKYKSR-UHFFFAOYSA-N	O=C(OCC(OC(=O)CCCCCCCC=CCCCCCC)CO)CCCCCCCCCCCCCCC	84.43	27.8543	21.4177	10.888	43.3412	28.9765	17.4735	6.88229	16.2512	15.4168	33.4629	39.7145	26.8346	13.6809	32.1362	20.2226	3.74779	7.69695	7.6492	25.0237	4.079	6.27921	8.94545	15.6635	16.7375	115.623	67.816	102.911	74.7029	19.1713	163.738	7.83192	3.2111	23.327	5.72308	4.4196	12.8529
6.449	582.509	DG 32:2|DG 16:1_16:1	[M+NH4]+	9.64	582.509	C35H64O5	DG	HSQHRRHRYJNSOC-UHFFFAOYSA-N	O=C(OCC(OC(=O)CCCCCCCC=CCCCCCC)CO)CCCCCCCC=CCCCCCC	290685	12.4856	9.83116	4.27275	19.6893	10.7484	9.01551	2.88953	6.08954	5.61658	14.4373	19.875	10.5317	4.29641	18.7736	6.82477	1.00934	2.81695	2.6591	6.39991	1.9661	1.75965	3.19748	6.85158	5.53682	48.0132	21.341	35.1138	25.3481	5.29528	75.0524	2.52888	0.514782	7.24111	0.548815	1.02057	4.48912
7.18	600.556	DG 33:0|DG 16:0_17:0	[M+NH4]+	12.18	600.556	C36H70O5	DG	WXGMZWZWWLFHHY-UHFFFAOYSA-N	O=C(OCC(OC(=O)CCCCCCCCCCCCCCCC)CO)CCCCCCCCCCCCCCC	3979.44	13.8491	10.0823	5.49311	16.4145	12.3788	7.51142	3.27381	8.13363	7.20721	19.2742	10.1691	15.1673	11.6385	15.6594	13.4176	3.82458	5.93371	6.33798	12.6042	3.95262	6.76824	12.9647	14.2331	11.7639	42.8653	28.2033	50.037	40.3008	10.0906	67.5303	6.78901	0.478227	13.8324	2.48209	3.71291	7.04948
7.457	614.571	DG 34:0|DG 16:0_18:0	[M+NH4]+	12.88	614.572	C37H72O5	DG	ONCLVQFEAFTXMN-UHFFFAOYSA-N	O=C(OCC(OC(=O)CCCCCCCCCCCCCCCCC)CO)CCCCCCCCCCCCCCC	58.45	25.5663	19.4978	15.0128	16.9922	19.948	11.6877	5.40127	10.9847	13.5824	40.6948	12.1438	79.1713	17.279	49.7847	14.902	6.92033	11.166	6.19006	17.3979	2.52481	8.81838	18.8196	21.8656	17.1081	53.848	38.4512	66.5956	40.6789	7.79046	65.9499	19.6344	0	15.5924	6.74368	8.14667	6.79162
7.111	612.556	DG 34:1|DG 16:0_18:1	[M+NH4]+	11.7	612.556	C37H70O5	DG	YEJYLHKQOBOSCP-UHFFFAOYSA-N	O=C(OCC(OC(=O)CCCCCCCC=CCCCCCCCC)CO)CCCCCCCCCCCCCCC	56284.9	29.7745	22.4962	14.4569	101.289	31.8564	16.7816	9.46865	18.1034	17.9084	35.6884	35.8139	23.7765	18.0695	46.632	19.9499	2.80142	7.73824	5.6463	17.5628	3.52752	12.1457	13.4055	14.5136	12.4408	103.013	74.4417	101.364	62.7051	19.9451	115.522	7.8076	3.1825	26.3953	10.6446	5.2298	8.91467
6.857	610.54	DG 34:2|DG 16:1_18:1	[M+NH4]+	10.85	610.541	C37H68O5	DG	FWWLDEIJAPIBES-UHFFFAOYSA-N	O=C(OCC(OC(=O)CCCCCCCC=CCCCCCCCC)CO)CCCCCCCC=CCCCCCC	15225.6	15.4125	29.9624	24.7823	67.0346	39.751	34.6754	20.3461	29.1017	26.8777	16.4451	22.1112	20.4205	27.2371	32.1024	25.406	22.1165	21.1864	20.2504	20.613	22.6391	20.6133	19.4105	28.6983	25.7189	76.7099	42.2584	64.6873	41.5645	24.0903	87.5353	16.5759	27.8287	21.264	22.9989	20.5646	26.9151
7.843	642.602	DG 36:0|DG 18:0_18:0	[M+NH4]+	13.23	642.603	C39H76O5	DG	UHUSDOQQWJGJQS-UHFFFAOYSA-N	O=C(OCC(OC(=O)CCCCCCCCCCCCCCCCC)CO)CCCCCCCCCCCCCCCCC	9018.7	15.1751	13.0433	9.6072	4.86252	9.88678	6.46262	4.17965	6.22313	8.4801	26.1912	6.12384	37.8623	7.27162	36.8288	4.68017	4.14432	5.03687	2.40735	5.29321	0.442563	3.63488	7.23607	7.52741	8.18665	23.0172	15.2794	23.3495	12.599	2.61144	27.0429	6.60809	0	8.48112	3.02141	3.97223	2.17153
7.489	640.587	DG 36:1|DG 18:0_18:1	[M+NH4]+	12.94	640.588	C39H74O5	DG	SAEPUUXWQQNLGN-UHFFFAOYSA-N	O=C(OCC(OC(=O)CCCCCCCC=CCCCCCCCC)CO)CCCCCCCCCCCCCCCCC	46163.1	8.57925	6.65706	4.67642	26.6894	7.18296	5.08086	3.43535	5.04286	5.53376	10.2383	8.10774	7.01596	6.51762	26.9013	6.1814	1.03667	3.12736	1.19544	4.88799	1.32428	2.1123	4.16982	4.73233	3.99164	30.073	24.5366	42.994	18.7355	5.91267	27.6257	2.77349	1.06913	7.46054	3.69923	2.37262	3.28298
7.145	638.572	DG 36:2|DG 18:1_18:1	[M+NH4]+	12.14	638.572	C39H72O5	DG	AFSHUZFNMVJNKX-UHFFFAOYSA-N	O=C(OCC(OC(=O)CCCCCCCC=CCCCCCCCC)CO)CCCCCCCC=CCCCCCCCC	310349	28.8444	20.2884	14.6671	510.487	33.311	17.6126	8.17739	15.0411	14.9786	30.5354	36.3098	19.52	14.9686	90.1377	20.6223	0	5.18744	0	5.60283	0.481559	5.85134	7.52361	10.1358	6.19064	96.5602	73.2513	96.4559	42.9815	17.9721	74.4674	5.19637	0.567982	19.5527	6.36955	2.80583	6.66815
6.823	636.556	DG 36:3|DG 18:1_18:2	[M+NH4]+	11.05	636.556	C39H70O5	DG	BLZVZPYMHLXLHG-UHFFFAOYSA-N	O=C(OCC(OC(=O)CCCCCCCC=CCC=CCCCCC)CO)CCCCCCCC=CCCCCCCCC	47795.2	14.6439	9.36216	7.23194	359.154	17.459	10.434	5.7254	7.15145	6.5262	14.2103	26.0958	8.72777	5.95866	33.4037	6.98654	0	2.63715	0.351193	3.00994	0.751031	1.26423	2.97373	4.90746	3.15779	36.6984	19.338	34.7512	16.6634	5.18036	34.6694	1.25975	0.0825099	5.281	1.08322	0.418447	4.06704
6.504	634.541	DG 36:4|DG 18:1_18:3	[M+NH4]+	10.45	634.541	C39H68O5	DG	YAKOEWASAGCYLB-UHFFFAOYSA-N	O=C(OCC(OC(=O)CCCCCCCC=CCC=CCC=CCC)CO)CCCCCCCC=CCCCCCCCC	11272.1	7.71272	4.1888	4.17965	162.274	8.75366	4.66761	2.50906	3.10765	3.12637	5.31829	14.0386	4.66835	0.862219	14.4718	2.97144	1.05224	0	0	1.42009	0.505407	0.943901	1.01138	2.7406	1.49242	15.988	6.14597	9.93314	6.06832	0.140599	12.4533	0	0.322699	1.24199	0.761436	0	0
7.867	668.619	DG 38:1|DG 20:0_18:1	[M+NH4]+	13.28	668.619	C41H78O5	DG	OTBWOSZDBGKQNH-UHFFFAOYSA-N	O=C(OCC(OC(=O)CCCCCCCC=CCCCCCCCC)CO)CCCCCCCCCCCCCCCCCCC	4.48	1.39248	1.15707	0.77058	3.87467	0.96331	0.791471	0.530107	0.93523	1.07618	1.89918	0.985684	0.967442	0.830957	4.4272	0.831585	0.327939	0.358491	0.398674	1.01924	0.197076	0.478118	0.401267	0.746065	0.466663	3.74584	3.50876	5.98759	2.33417	0.798267	6.53235	0.577773	0.311189	1.11374	0.607688	0.572038	0.473111
7.513	666.604	DG 38:2|DG 18:1_20:1	[M+NH4]+	13.01	666.603	C41H76O5	DG	AKCNIDZVBDSVNW-UHFFFAOYSA-N	O=C(OCC(OC(=O)CCCCCCCCCC=CCCCCCCCC)CO)CCCCCCCC=CCCCCCCCC	54619.9	1.44139	1.11507	0.889184	13.1281	1.57031	1.05739	0.719443	1.11635	1.47154	1.65675	1.67451	1.34758	1.14117	4.40155	0.970546	0.379468	0.650992	0.287174	0.689429	0.392324	0.622792	0.669257	0.6764	0.749094	3.7597	3.04629	5.06438	2.47098	0.911902	4.98901	0.54588	0.305968	1.21028	0.763483	0.320119	0.506942
8.284	696.65	DG 40:1|DG 24:0_16:1	[M+NH4]+	13.37	696.65	C43H82O5	DG	KRUMFQDFXZICFV-UHFFFAOYSA-N	O=C(OCC(OC(=O)CCCCCCCC=CCCCCCC)CO)CCCCCCCCCCCCCCCCCCCCCCC	59277	1.02826	0.884686	0.589212	0.961502	0.492943	0.26895	0.321438	0.577315	0.565472	1.16693	0.417468	0.778494	0.679441	2.51884	0.466625	0.108187	0.200381	0.175456	0.550074	0	0.0275551	0.181159	0.181343	0.18713	3.91998	2.87616	4.67142	1.47459	0.470405	3.84949	0.206146	0.0538996	0.506685	0.214274	0.273443	0.213583
5.304	678.505	PC 28:0|PC 14:0_14:0	[M+H]+	8.26	678.507	C36H72NO8P	PC	CITHEXJVPOWHKC-UHFFFAOYSA-N	O=C(OCC(OC(=O)CCCCCCCCCCCCC)COP(=O)([O-])OCC[N+](C)(C)C)CCCCCCCCCCCCC	119221	0.898598	0.221272	0.00736884	2.20988	2.43873	1.76618	0.263761	1.04949	3.11434	1.69873	1.56325	1.45921	2.27471	3.04508	1.59277	0.700025	0.599076	0.840974	0.711385	1.79565	1.7736	2.96505	0.858576	1.51465	3.08081	1.12737	2.07858	1.23151	1.16548	1.06566	1.09758	1.0544	1.36057	1.99115	0.783831	1.1883
5.482	692.521	PC 29:0	[M+H]+	8.63	692.523	C37H74NO8P	PC	SKOWLUIESCACCS-UHFFFAOYSA-N	O=C(OCC(OC(=O)CCCC)COP(=O)([O-])OCC[N+](C)(C)C)CCCCCCCCCCCCCCCCCCCCCCC	207147	0.5689	0.654031	0.434754	0.73937	1.13932	0.914396	0.316717	0.727846	1.58877	0.894187	0.888402	0.706208	0.607956	1.12446	0.653418	0.528624	0.165301	0.499731	0.211577	0.469786	0.594039	1.16106	0.0712922	0.385412	1.47781	0.471731	0.71672	0.310771	0.51875	0.256472	0.223908	0.497004	0.71699	0.924152	0.16695	0.433794
5.702	706.537	PC 30:0|PC 14:0_16:0	[M+H]+	8.93	706.538	C38H76NO8P	PC	RFVFQQWKPSOBED-UHFFFAOYSA-N	O=C(OCC(OC(=O)CCCCCCCCCCCCCCC)COP(=O)([O-])OCC[N+](C)(C)C)CCCCCCCCCCCCC	3606066	13.7887	16.2246	11.1828	21.591	33.7306	22.5662	7.06726	18.8913	32.6115	26.4253	26.1529	18.8637	22.328	31.0542	16.703	10.6143	7.40706	10.7912	6.11299	16.1605	17.6607	26.9307	6.60082	12.7153	25.0686	13.5776	20.0832	13.2732	11.6312	12.5503	12.2999	11.1404	17.0701	22.1427	7.73298	13.4875
5.371	704.521	PC 30:1|PC 14:0_16:1	[M+H]+	8.37	704.523	C38H74NO8P	PC	PFECOBLWBNNVHF-UHFFFAOYSA-N	O=C(OCC(OC(=O)CCCCCCCC=CCCC)COP(=O)([O-])OCC[N+](C)(C)C)CCCCCCCCCCCCCCCC	91801.5	1.68959	1.74836	1.34477	3.07292	4.32296	3.26822	0.823828	2.32763	4.82771	3.18563	3.23113	2.19401	3.1962	5.64681	2.49878	1.01177	1.01901	1.36147	0.802527	2.25585	2.39686	4.07115	1.09424	1.69857	5.17498	1.71499	3.01047	1.60059	1.70792	1.99814	1.66091	1.34475	2.03593	2.94845	0.882012	1.83376
5.89	720.552	PC 31:0|PC 15:0_16:0	[M+H]+	9.24	720.554	C39H78NO8P	PC	LLHISNQVRRYJGL-UHFFFAOYSA-N	O=C(OCC(OC(=O)CCCCCCCCCCCCCCC)COP(=O)([O-])OCC[N+](C)(C)C)CCCCCCCCCCCCCC	162684	3.50789	5.10512	3.05284	4.67972	6.85625	5.68313	2.32087	5.40006	7.69823	7.09828	6.38811	4.45695	4.44447	5.83303	3.03737	2.00044	1.68095	3.01535	1.31346	2.65349	3.39812	5.44014	1.25169	2.85133	3.68942	2.96194	3.8519	2.89747	2.1966	2.77722	2.57219	2.04436	3.3108	4.21224	1.46584	2.52994
6.227	718.536	PC 31:1	[M+H]+	8.81	718.538	C39H76NO8P	PC	UPVBGIUAKUZSSB-UHFFFAOYSA-N	O=C(OCC(OC(=O)CCCCCCCC=CCCCCC)COP(=O)([O-])OCC[N+](C)(C)C)CCCCCCCCCCCCCCC	38187.6	0.129377	0.158172	0.119275	0.107107	0.496352	0.360441	0	0.263912	0.33729	1.36828	0.359862	0.0531094	0.389168	0.0469951	0.0808841	0.107782	0	0.0424214	0.0676209	0	0.0551352	0.348804	0	0.175144	0.0224129	0.0570042	0.187642	0.0401644	0	0.210732	0.110543	0.0543031	0.0919852	0.400334	0.100111	0.0336916
5.578	718.537	PC 31:1	[M+H]+	8.71	718.538	C39H76NO8P	PC	QFRDOHQEAPYEBT-UHFFFAOYSA-N	O=C(OCC(OC(=O)CCCCCCCCCCC=CCCCCCCCCCC)COP(=O)([O-])OCC[N+](C)(C)C)CCCCCCC	222005	1.07766	1.51634	0.389519	1.86778	2.08677	1.84534	0.370071	1.26059	2.42838	2.0707	1.8444	1.1093	1.69866	2.17364	1.42537	0.23288	0.236772	0.376189	0.308434	1.18458	1.05852	1.98944	0.110955	0.672619	2.02793	0.78055	1.46038	0.48893	0.554359	0.32117	0.864111	0.339836	1.21039	1.16149	0.282334	0.69763
6.079	734.568	PC 32:0|PC 16:0_16:0	[M+H]+	9.57	734.569	C40H80NO8P	PC	KILNVBDSWZSGLL-UHFFFAOYSA-N	O=C(OCC(OC(=O)CCCCCCCCCCCCCCC)COP(=O)([O-])OCC[N+](C)(C)C)CCCCCCCCCCCCCCC	5395934	17.3905	22.4874	17.2811	24.2393	38.4384	31.553	12.8554	27.1691	37.2608	33.416	31.5278	18.103	26.0025	18.7736	16.6093	12.1958	9.65144	13.1584	7.17079	14.9147	17.38	25.2233	7.38057	13.5362	14.4028	14.9452	17.1432	12.8162	12.7109	11.3865	13.2794	12.8479	17.693	23.5223	8.10132	14.1354
5.768	732.552	PC 32:1|PC 16:0_16:1	[M+H]+	9.09	732.554	C40H78NO8P	PC	QIBZFHLFHCIUOT-UHFFFAOYSA-N	O=C(OCC(OC(=O)CCCCCCCC=CCCCCCC)COP(=O)([O-])OCC[N+](C)(C)C)CCCCCCCCCCCCCCC	356378	27.3587	34.8516	23.6483	44.9156	70.6443	48.3992	15.7508	41.1384	60.6207	56.0964	58.498	39.2595	40.4427	63.7804	32.3175	15.5051	12.968	19.0803	12.4991	33.2463	33.2396	54.5385	10.6527	27.9313	44.1467	23.6388	38.3232	22.702	22.9678	22.73	23.2603	17.1717	36.4945	43.169	14.7937	25.6208
5.451	730.537	PC 32:2|PC 16:1_16:1	[M+H]+	8.59	730.538	C40H76NO8P	PC	GPWHCUUIQMGELX-UHFFFAOYSA-N	O=C(OCC(OC(=O)CCCCCCCC=CCCCCCC)COP(=O)([O-])OCC[N+](C)(C)C)CCCCCCCC=CCCCCCC	5119458	1.24081	1.53847	1.00399	2.2843	2.58919	2.47042	0.462409	1.67788	2.98132	2.43917	2.69262	1.53387	2.07404	3.76198	1.49495	0.281836	0.450939	0.816842	0.584734	0.968323	1.4183	2.45736	0.80065	1.03704	2.81079	0.953611	2.1708	0.788572	0.914923	0.872203	1.00475	0.796542	1.27715	1.55937	0.449791	0.79807
5.941	746.568	PC 33:1|PC 16:0_17:1	[M+H]+	9.37	746.569	C41H80NO8P	PC	PFPFBBPLRKUCAB-UHFFFAOYSA-N	O=C(OCC(OC(=O)CCCCCCCCCCCCCCCCCC=CCCCCCCCC)COP(=O)([O-])OCC[N+](C)(C)C)CCCC	380.17	8.55888	10.8274	7.72375	12.1885	18.1078	14.02	6.00974	12.8172	17.9935	17.0514	15.313	10.4026	12.2311	15.214	9.12205	4.88021	3.65837	5.7771	3.44111	8.44703	9.28996	14.5814	2.95561	8.07618	10.6285	6.7698	10.1284	6.58563	6.49872	6.18264	6.79318	5.11481	10.4571	12.2275	3.9425	7.20724
5.654	744.552	PC 33:2|PC 16:1_17:1	[M+H]+	8.86	744.554	C41H78NO8P	PC	CPIDWQSKVHOULA-UHFFFAOYSA-N	O=C(OCC(OC(=O)CCCCCCCCCCCCCCCC=CCC=CCCCCCCC)COP(=O)([O-])OCC[N+](C)(C)C)CCCC	122865	0.0120067	0.780978	0.554342	0.945592	1.61918	1.12823	0.279947	0.843793	1.02004	1.50087	1.00188	1.19147	0.953565	1.35074	0.503291	0.0736091	0.10504	0.38185	0.116567	0.644304	0.577108	1.08745	0	0.42216	1.46099	0.348759	0.500864	0.244181	0.391267	0.453716	0.345622	0	0.607806	0.769446	0.197952	0.285943
6.441	762.599	PC 34:0|PC 16:0_18:0	[M+H]+	10.55	762.601	C42H84NO8P	PC	PZNPLUBHRSSFHT-UHFFFAOYSA-N	O=C(OCC(OC(=O)CCCCCCCCCCCCCCCCC)COP(=O)([O-])OCC[N+](C)(C)C)CCCCCCCCCCCCCCC	681493	5.6421	6.81155	5.20071	6.42181	8.40832	8.04305	3.28576	8.13162	12.5719	11.5392	9.12621	6.06779	6.72629	5.82417	3.73365	2.98906	2.10024	2.69051	1.35152	2.49383	4.31563	6.51692	2.02771	3.3874	1.2949	3.40436	4.27965	3.84803	2.12442	3.04496	2.72286	2.10718	2.59439	4.92333	1.81377	2.42167
6.119	760.583	PC 34:1|PC 16:0_18:1	[M+H]+	9.76	760.585	C42H82NO8P	PC	WTJKGGKOPKCXLL-UHFFFAOYSA-N	O=C(OCC(OC(=O)CCCCCCCC=CCCCCCCCC)COP(=O)([O-])OCC[N+](C)(C)C)CCCCCCCCCCCCCCC	793622	100.832	133.578	103.734	157.32	256.531	192.686	79.216	173.503	243.126	227.029	222.04	133.318	160.97	136.83	112.438	66.3182	54.9921	71.2664	45.6711	114.334	123.205	189.582	45.3067	108.017	105.954	87.5372	116.783	82.5916	88.1199	71.2748	82.1702	74.1616	122.964	162.107	57.3078	94.5038
5.838	758.567	PC 34:2|PC 16:0_18:2	[M+H]+	9.2	758.569	C42H80NO8P	PC	ZRCWDIULNHKQRD-UHFFFAOYSA-N	O=C(OCC(OC(=O)CCCCCCCC=CCCCCCCCC)COP(=O)([O-])OCC[N+](C)(C)C)CCCCCCCC=CCCCCCC	8497837	18.5775	21.9045	14.8333	29.9015	42.2549	29.7757	10.0415	26.4829	37.4155	42.921	36.2175	23.833	22.6385	36.9737	18.0849	7.59374	6.59031	9.58132	6.66664	18.0659	18.4015	31.6091	5.90446	17.2648	21.0081	12.1156	20.7679	12.0827	12.145	13.3663	12.8698	6.49435	19.354	23.7992	7.62892	15.0412
5.562	756.552	PC 34:3|PC 16:1_18:2	[M+H]+	8.79	756.554	C42H78NO8P	PC	WWRDYQGDVGTJLY-UHFFFAOYSA-N	O=C(OCC(OC(=O)CCCCCCCCCCCCC=CCC=CCC=CCCCCCCC)COP(=O)([O-])OCC[N+](C)(C)C)CCCCC	2846421	1.22151	1.06145	0.515296	1.16788	1.49745	1.05943	0.450672	1.10392	1.47057	6.80144	2.3625	18.9804	1.08206	2.03316	0.416239	0.194922	0.274233	0.210765	0.525203	0.565475	0.73421	2.04488	0.249478	0.391832	1.84151	0.346327	0.532743	0.805684	0.558356	0.795473	0.202642	0	0.527208	0.234254	0	0
5.382	754.537	PC 34:4	[M+H]+	8.55	754.538	C42H76NO8P	PC	FJCUMLVANOXIFV-UHFFFAOYSA-N	O=C(OCC(OC(=O)CCCCCCCC=CCC=CCCCC)COP(=O)([O-])OCC[N+](C)(C)C)CCCCCCCC=CCC=CCCCC	128749	0.545659	0.462786	0.248581	0.419805	0.376612	0.647377	0.0530995	0.323616	1.01317	0.204539	0.668272	2.29863	0.275256	1.13245	0.461787	0.155356	0.110801	0.251152	0.163165	0.363207	0.345253	0.707421	0.0487981	0.430085	0.825832	0.286542	0.286318	0.045935	0.0863069	0.153197	0.298456	0.0949016	0.462293	0.629243	0.0541485	0.335859
6.288	774.599	PC 35:1|PC 17:0_18:1	[M+H]+	10.29	774.601	C43H84NO8P	PC	SXNXGNVZTLZDHE-UHFFFAOYSA-N	O=C(OCC(OC(=O)CCCCCCCC=CCCCCCCCC)COP(=O)([O-])OCC[N+](C)(C)C)CCCCCCCCCCCCCCCC	2035052	5.14476	6.54649	4.80906	8.01069	11.7051	9.58817	4.23658	8.71484	12.6469	11.8633	11.3629	6.82126	8.06209	5.63315	5.9037	3.57495	2.89521	3.5304	1.93372	5.31212	6.11112	9.62484	1.85632	5.5072	4.41607	4.14554	6.03161	4.67546	3.9121	4.48612	3.99854	2.76875	5.25821	7.64137	2.666	4.39509
5.988	772.583	PC 35:2|PC 17:1_18:1	[M+H]+	9.63	772.585	C43H82NO8P	PC	HJLYXMFZEJDPNP-UHFFFAOYSA-N	O=C(OCC(OC(=O)CCCCCCCCCCCCCCCCCC=CCC=CCCCCCCC)COP(=O)([O-])OCC[N+](C)(C)C)CCCC	2218305	3.73832	4.49246	3.29203	5.5339	7.59949	5.904	2.17309	5.29298	7.457	7.88884	6.76952	3.79622	4.77537	5.7764	4.21881	1.99748	1.33231	2.0842	1.378	3.48126	3.71937	5.986	1.20567	3.03309	3.76194	2.57299	4.37547	2.42257	2.61491	2.49037	2.58764	1.58039	3.25088	4.73218	1.66208	2.85559
5.761	770.567	PC 35:3	[M+H]+	9.12	770.569	C43H80NO8P	PC	WVQVDOAAOZLSNO-UHFFFAOYSA-N	O=C(OCC(OC(=O)CCCCCCCCCCCCCCC=CCC=CCC=CCCCCCCC)COP(=O)([O-])OCC[N+](C)(C)C)CCCC	256670	0.283489	0.757346	0.226715	0.757297	0.756269	0.526823	0.0391615	0.302236	0.185181	0.535204	0.574895	1.69663	0.288302	0.406677	0.182134	0.00597582	0.0743594	0.265964	0.21765	0.879737	0.385239	0.571247	0.672287	0.491229	0.858645	0.315372	0.399613	0.251796	0.157551	0.99511	0.0413682	0.0958977	0.380884	0.307216	0.0928637	0.189713
6.482	788.614	PC 36:1|PC 18:0_18:1	[M+H]+	10.67	788.616	C44H86NO8P	PC	ATHVAWFAEPLPPQ-UHFFFAOYSA-N	O=C(OCC(OC(=O)CCCCCCCC=CCCCCCCCC)COP(=O)([O-])OCC[N+](C)(C)C)CCCCCCCCCCCCCCCCC	7551204	20.4085	25.0122	19.0862	29.1596	44.4262	31.4803	14.0795	28.8904	41.5934	41.9027	39.4456	26.4843	29.8084	34.4111	20.4568	13.268	12.6796	13.4933	8.40386	18.0382	23.9539	38.9867	7.9118	21.2102	12.3188	17.7346	24.1615	17.8853	15.8644	18.4719	16.3701	11.7594	21.4055	30.0923	11.7756	16.3131
6.157	786.599	PC 36:2|PC 18:1_18:1	[M+H]+	9.89	786.601	C44H84NO8P	PC	SNKAWJBJQDLSFF-UHFFFAOYSA-N	O=C(OCC(OC(=O)CCCCCCCC=CCCCCCCCC)COP(=O)([O-])OCC[N+](C)(C)C)CCCCCCCC=CCCCCCCCC	16759840	35.6199	45.9341	32.3783	56.459	83.4404	62.4718	23.5359	56.1963	79.5738	82.7549	76.8706	44.8794	47.3886	46.5296	37.4924	16.988	13.6694	21.0628	12.8581	36.6912	38.0519	64.0585	13.002	34.51	30.0307	23.1757	39.2094	26.2067	27.7122	28.4542	27.1283	16.6519	31.6992	46.3395	15.7676	28.8796
5.924	784.583	PC 36:3	[M+H]+	9.39	784.585	C44H82NO8P	PC	DAZDOHYKMQSVDO-UHFFFAOYSA-N	O=C(OCC(OC(=O)CCCCCCCC=CCC=CCCCCCC)COP(=O)([O-])OCC[N+](C)(C)C)CCCCCCCC=CCCCCCCC	3153363	12.9911	15.055	9.47698	16.2534	23.7277	18.3477	7.49029	17.045	22.7371	27.2845	22.8807	13.265	13.7982	18.8771	10.6279	5.22688	3.61675	5.35026	3.46394	9.15677	10.5479	17.3206	3.57476	9.40321	10.5396	6.77685	11.018	7.48032	6.7061	6.75478	6.74198	3.65507	11.0084	12.7803	4.02865	7.71359
5.798	782.568	PC 36:4|PC 16:0_20:4	[M+H]+	9.09	782.569	C44H80NO8P	PC	JAVWFBAAZSHHAD-UHFFFAOYSA-N	O=C(OCC(OC(=O)CCCCCCC=CCC=CCC=CCC=CCC)COP(=O)([O-])OCC[N+](C)(C)C)CCCCCCCCCCCCCCC	3770766	12.7058	15.4624	8.2537	16.3597	23.0844	17.1582	6.80494	18.8592	21.1485	27.762	23.531	13.1667	12.3415	20.4504	10.612	5.06786	3.51062	5.01365	3.777	8.59877	10.5778	19.042	3.00411	9.68958	9.61515	6.314	11.0959	8.15571	6.89873	5.68046	5.82956	3.86758	13.166	14.48	4.02746	7.50095
5.505	780.552	PC 36:5|PC 16:1_20:4	[M+H]+	8.9	780.554	C44H78NO8P	PC	NJKOHDXHBBUJBZ-UHFFFAOYSA-N	O=C(OCC(OC(=O)CCCCCCC=CCC=CCC=CCC=CCC)COP(=O)([O-])OCC[N+](C)(C)C)CCCCCCCC=CCCCCCC	1741953	0.718794	1.47784	0.880056	1.90864	1.8863	1.05464	0.281955	1.19911	1.49867	12.032	2.5817	1.54775	0.619969	1.35298	1.1864	0.140992	0.203469	0.162313	0.152703	0.463542	0.493975	2.38007	0.0373068	0.867801	1.23201	0.222849	0.813102	0.312923	0.256935	0.217421	0.311947	0.022106	1.41211	1.628	0.0583637	0.256232
5.284	778.537	PC 36:6|PC 14:0_22:6	[M+H]+	8.65	778.538	C44H76NO8P	PC	XXKFQTJOJZELMD-UHFFFAOYSA-N	O=C(OCC(OC(=O)CCCCCCCC=CCC=CCC=CCC)COP(=O)([O-])OCC[N+](C)(C)C)CCCCCCCC=CCC=CCC=CCC	432283	0.0934833	0.0935676	0.0347894	0.266924	0.245492	0.192316	0	0.101386	0.337809	0.28483	0.40389	0.111783	0.274397	0.674929	0.231187	0.00539766	0	0.0287791	0.010977	0.0946314	0.203166	0.293755	0.0818645	0.172732	0.25824	0.119318	0.237978	0.0745162	0.161402	0.00958667	0.0805067	0.0609128	0.14568	0.257188	0.0517252	0.0444562
6.304	800.615	PC 37:2	[M+H]+	10.38	800.616	C45H86NO8P	PC	SXMKKOBXCNZYJM-UHFFFAOYSA-N	O=C(OCC(OC(=O)CCCCCCCCCCCCCCCCCCCC=CCC=CCCCCCCC)COP(=O)([O-])OCC[N+](C)(C)C)CCCC	889470	0.896641	1.36959	0.837786	2.26195	3.13443	2.16658	0.852244	1.64855	2.50496	3.15186	2.96543	1.64398	1.83005	1.85747	1.13038	0.651632	0.412759	0.33905	0.622878	1.19822	1.26704	2.2956	0.229308	1.18012	0.992295	0.835433	1.92262	0.851427	1.04957	1.56338	1.04028	0.464722	1.06289	1.74851	0.464857	1.03145
6.072	798.607	PC 37:3	[M+H]+	9.74	798.601	C45H84NO8P	PC	DZWJWFWVLSXOCQ-UHFFFAOYSA-N	O=C(OCC(OC(=O)CCCCCCCCCCCCCCCCC=CCC=CCC=CCCCCCCC)COP(=O)([O-])OCC[N+](C)(C)C)CCCC	604986	0.742975	0.947961	0.626473	1.37539	1.37041	1.49913	0.372983	0.938806	1.60139	2.07795	1.71586	18.4865	1.08186	0.969095	0.804863	0.766808	0.162589	0.379336	0.222033	0.612244	0.248976	1.23946	0.545619	0.471802	0.444569	0.393551	0.754366	0.471555	0.417773	0.18751	0.392606	0.268544	0.269894	0.951708	0.297521	0.131192
5.627	794.568	PC 37:5	[M+H]+	8.95	794.569	C45H80NO8P	PC	QJDINBLSMJBKGI-UHFFFAOYSA-N	O=C(OCC(OC(=O)CCCCCCCCCCCCCCCC=CCC=CCC=CCC=CCC=CCC)COP(=O)([O-])OCC[N+](C)(C)C)CCCC	136374	0.213171	0.281366	0.168139	0.263644	0.224556	0.397607	0.0802509	0.377837	0.430345	0.290364	0.500519	0.129827	0.203412	0.494617	0.175293	0.105554	0.07438	0.247785	0.0299281	0.112631	0	0.112396	0.0514622	0.187373	0.129882	0.152467	0.119386	0.0638825	0.150022	0	0.181308	0	0.110851	0.177598	0.0256605	0.0965485
6.822	816.645	PC 38:1	[M+H]+	11.98	816.648	C46H90NO8P	PC	IIVNVBKTUYAZNY-UHFFFAOYSA-N	O=C(OCC(OC(=O)CCCCCCCCCCCCCCCCCCCCC=CCCCCCCCCCC)COP(=O)([O-])OCC[N+](C)(C)C)CCCC	160867	0.104976	0.328851	0.0561007	0.293333	0.86211	0.55648	0.103363	0.337919	0.603387	0.811991	0.302477	0.336156	0.606953	0.099072	0.280398	0.0828993	0.199737	0.245488	0.0190089	0.275262	0.376074	0.627395	0.4515	0.248183	0.138169	0.153288	0.347051	0.184869	0.137212	0.110267	0.289571	0.0596422	0.197128	0.397448	0.0845403	0.194113
6.506	814.63	PC 38:2|PC 18:1_20:1	[M+H]+	11.03	814.632	C46H88NO8P	PC	JLDQDLKBBDQYDE-UHFFFAOYSA-N	O=C(OCC(OC(=O)CCCCCCCCCC=CCCCCCCCC)COP(=O)([O-])OCC[N+](C)(C)C)CCCCCCCC=CCCCCCCCC	1953157	2.96216	3.12221	2.31993	3.8794	6.36951	3.5635	1.45561	3.36002	4.78354	5.58739	5.2373	2.9818	3.11923	4.23273	1.85282	1.22061	0.808849	1.12273	0.518582	2.35005	2.60834	4.07173	4.11968	2.54526	0.691931	1.79295	3.7626	2.26227	2.00065	2.57747	2.64519	0.772641	1.62437	2.68308	1.07679	1.62463
6.303	812.615	PC 38:3|PC 18:1_20:2	[M+H]+	10.03	812.616	C46H86NO8P	PC	VWHPIYGUUGUJNM-UHFFFAOYSA-N	O=C(OCC(OC(=O)CCCCCCCCCCCCCCCC=CCC=CCCCCCCC)COP(=O)([O-])OCC[N+](C)(C)C)CCCCC=CCCC	1562694	5.78677	4.29277	4.44947	8.48633	10.5944	8.22101	3.51913	8.71876	11.7049	11.4787	11.8476	3.99529	6.94404	7.84629	5.65656	2.9136	3.27676	2.85649	1.78329	5.11581	5.15026	8.89896	1.92977	5.96059	3.58463	3.57634	3.50367	4.41957	4.08348	3.90162	4.25803	1.84171	4.82707	6.14642	2.43036	3.63427
6.024	810.599	PC 38:4|PC 18:1_20:3	[M+H]+	9.47	810.601	C46H84NO8P	PC	TWXNOZDNXVHOLP-UHFFFAOYSA-N	O=C(OCC(OC(=O)CCCCCCCC=CCC=CCCCCCC)COP(=O)([O-])OCC[N+](C)(C)C)CCCCCCCC=CCC=CCCCCCC	454142	6.23749	7.09348	4.5653	7.98495	9.39608	9.13447	4.36105	10.5439	14.3806	12.0777	11.6383	5.79019	6.30446	8.34408	5.18273	2.48671	1.65399	2.85037	1.61882	4.26965	6.80932	7.11987	1.47438	6.9898	4.75713	3.13836	5.19114	3.0955	2.95214	3.16841	2.87324	3.26395	3.42644	8.53868	1.63972	4.78366
6.134	810.599	PC 38:4|PC 18:0_20:4	[M+H]+	9.69	810.601	C46H84NO8P	PC	HAKKEJDMTIQLJH-UHFFFAOYSA-N	O=C(OCC(OC(=O)CCCCCCC=CCC=CCC=CCC=CCC)COP(=O)([O-])OCC[N+](C)(C)C)CCCCCCCCCCCCCCCCC	416818	9.71179	12.331	6.76801	11.7448	14.9255	12.4723	5.85748	13.6122	13.229	19.0656	16.492	9.29404	8.17567	8.71783	7.0814	3.90542	4.0676	3.99737	2.71903	4.26965	4.46476	12.6077	2.54566	3.95224	4.61829	4.67752	6.59698	6.01049	5.70845	4.04572	4.3358	1.38666	7.23729	5.56295	1.63972	2.82952
5.832	808.583	PC 38:5|PC 18:1_20:4	[M+H]+	9.11	808.585	C46H82NO8P	PC	CANZVNSRAPPYKG-UHFFFAOYSA-N	O=C(OCC(OC(=O)CCCCCCCCCCCCCCCC=CCC=CCC=CCC=CCC=CCC)COP(=O)([O-])OCC[N+](C)(C)C)CCCCC	4989703	12.8438	14.9088	8.09123	14.5815	19.8598	15.1321	6.68184	17.2623	22.7841	29.7175	22.4475	11.4686	12.1235	19.6123	10.101	4.49944	4.46118	5.52165	3.25999	8.29252	9.00979	14.6193	3.54082	9.01781	8.35169	6.67391	10.1058	8.50011	6.90064	6.00049	6.09186	3.36693	8.30751	11.4503	3.8283	7.06031
5.699	806.568	PC 38:6|PC 16:0_22:6	[M+H]+	8.99	806.569	C46H80NO8P	PC	ZZCKHSDYCDDKIG-UHFFFAOYSA-N	O=C(OCC(OC(=O)CCCCCCCCC=CCC=CCC=CCC)COP(=O)([O-])OCC[N+](C)(C)C)CCCCCCCCC=CCC=CCC=CCC	2659773	5.37472	5.00362	2.28904	5.64154	6.96442	5.57094	1.32863	5.0778	8.76016	5.86561	8.448	4.14074	6.48996	10.8746	5.90217	1.98163	1.6599	2.62708	1.46473	3.89976	4.52674	7.15605	1.33524	4.24551	3.86467	2.94359	4.71236	4.01878	2.81596	2.15904	2.53369	1.08287	3.74177	5.75265	1.84435	2.79615
5.356	804.552	PC 38:7|PC 16:1_22:6	[M+H]+	8.68	804.554	C46H78NO8P	PC	JCGCBSQRKKZNJS-UHFFFAOYSA-N	O=C(OCC(OC(=O)CCCCCCCCCCC=CCC=CCC=CCC=CCC=CCC=CCC)COP(=O)([O-])OCC[N+](C)(C)C)CCC=CCCC	831369	0.111984	0.164521	0.096286	1.30707	0.170305	0.514976	0.497052	0.0444367	0.491961	6.88764	0.527806	1.51487	0.913407	0.950482	1.25453	0	0.0804726	0.138123	0	0.333928	0.0239575	0.377656	0.171724	0.231938	0.0511572	0.123178	0.199624	0.0206654	0	0.034582	0.102622	0	0.0695075	0.30941	0.0225583	0.0228027
6.88	842.662	PC 40:2	[M+H]+	12.48	842.663	C48H92NO8P	PC	AEUCYCQYAUFAKH-UHFFFAOYSA-N	O=C(OCC(OC(=O)CCCCCCCCCC=CCCCCCCCC)COP(=O)([O-])OCC[N+](C)(C)C)CCCCCCCCCC=CCCCCCCCC	194086	0	0.0880536	0	0.307479	0.335653	0.150585	0.0330015	0.197236	0.132631	0.150351	0.229662	0.0534981	0.0143888	0.0920983	0.306935	0	0	0	0.00902134	0	0.0509982	0.12718	0.376031	0.0417965	0.37431	0.0308115	0.308493	0.106998	0.0755249	0.224662	0.175974	0	0.0298059	0.0680935	0.0186028	0.0438138
6.638	840.646	PC 40:3	[M+H]+	11.44	840.648	C48H90NO8P	PC	NFDDLXWJNNKMOD-UHFFFAOYSA-N	O=C(OCC(OC(=O)CCCCCCCCCCCCCCCCCCC=CCC=CCC=CCCCCCCC)COP(=O)([O-])OCC[N+](C)(C)C)CCCCC	154268	0.343445	0.442935	0.150633	0.303868	0.739853	0.343658	0.198078	0.373833	0.577127	0.79083	0.56917	0.0805191	0.300794	0.270211	0.0916394	0.0857114	0.0685319	0.0659421	0	0.161221	0.22677	0.411049	0.99176	0.233095	1.61981	0.325351	0.546292	0.655844	0.385	0.347156	0.87361	0.0804949	0.109316	0.144937	0.0484636	0.135305
6.358	838.63	PC 40:4	[M+H]+	10.59	838.632	C48H88NO8P	PC	AAYOXXRTLLISDA-UHFFFAOYSA-N	O=C(OCC(OC(=O)CCCCCCCCCC=CCC=CCCCCC)COP(=O)([O-])OCC[N+](C)(C)C)CCCCCCCCCC=CCC=CCCCCC	838938	1.9091	2.23543	1.40353	2.18188	2.78008	2.64256	1.30717	3.44313	4.892	4.29448	4.15649	2.1706	1.00799	2.59612	1.29476	0.636568	0.199518	0.892754	0.117734	1.15129	1.34604	2.3519	0.259313	1.35279	0.902791	0.445497	1.74918	1.34048	0.874941	0.536162	1.69821	0.127914	0.806168	1.93033	0.37068	0.895304
6.142	836.614	PC 40:5	[M+H]+	9.82	836.616	C48H86NO8P	PC	HNCLFWCLQUEVGH-UHFFFAOYSA-N	O=C(OCC(OC(=O)CCCCCCCCCCCCCCCCCC=CCC=CCC=CCC=CCC=CCC)COP(=O)([O-])OCC[N+](C)(C)C)CCCCC	1405249	4.88659	2.57611	1.71418	4.5737	6.93219	5.64343	3.61819	7.36299	9.25809	8.4452	8.49424	3.43766	4.36549	4.23093	1.901	1.81493	2.27589	2.34993	1.1006	3.38267	2.89699	4.77469	0.71671	1.87437	2.23563	2.50849	3.54872	2.68609	2.42792	2.34175	3.29169	1.39088	1.5495	3.98006	0.709517	1.28976
6.048	834.599	PC 40:6|PC 18:1_22:5	[M+H]+	9.48	834.601	C48H84NO8P	PC	FAUYAENFVCNTAL-UHFFFAOYSA-N	O=C(OCC(OC(=O)CCC=CCC=CCC=CCC=CCC=CCC=CCC)COP(=O)([O-])OCC[N+](C)(C)C)CCCCCCCCCCCCCCCCC	1307136	2.03675	2.26699	1.44498	2.23476	2.83075	2.54638	0.877551	2.57744	3.08523	2.46847	3.37919	2.15966	2.97146	2.73596	2.62733	1.03724	1.61644	1.18635	0.840685	1.86743	2.1948	2.19058	0.867839	2.35734	1.18368	1.53519	2.06579	1.59839	1.29861	0.976543	1.52439	0.906768	1.35153	2.63521	0.93448	1.19691
5.739	832.583	PC 40:7|PC 18:1_22:6	[M+H]+	9.09	832.585	C48H82NO8P	PC	FPEVDFOXMCHLKL-UHFFFAOYSA-N	O=C(OCC(OC(=O)CCC=CCC=CCC=CCC=CCC=CCC=CCC)COP(=O)([O-])OCC[N+](C)(C)C)CCCCCCCC=CCCCCCCCC	2616629	2.6694	2.28272	1.36744	2.95811	3.80833	2.88365	0.947243	2.96644	3.96018	3.40499	4.69078	2.86854	2.83148	4.84926	3.39307	0.914444	0.769614	1.07705	0.690355	1.958	1.76177	3.24085	0.662138	1.97039	2.22774	1.30533	2.38653	1.29212	1.27428	1.50975	1.27689	0.619236	1.45069	2.29133	0.879422	1.26283
5.515	830.568	PC 40:8	[M+H]+	8.9	830.569	C48H80NO8P	PC	BFCSBEFTXQRIOJ-UHFFFAOYSA-N	O=C(OCC(OC(=O)CCCCCCC=CCC=CCC=CCC=CCC)COP(=O)([O-])OCC[N+](C)(C)C)CCCCCCC=CCC=CCC=CCC=CCC	2328024	0.076891	0.149015	0.0554746	0.142451	0.126046	0.10667	0.0281113	0.165436	0.218502	2.70567	0.44711	0.271464	0	0.0730284	0.0266338	0.0347278	1.21905	0.752459	0.0287731	0	0.0869055	0.111289	0	0.0778607	0.0736617	0.0394743	0.0214828	1.47967	0.0538151	1.41517	0.144773	1.52818	0.0925389	0.101408	0	0
4.836	828.553	PC 40:9|PC 20:4_20:5	[M+H]+	8.54	828.554	C48H78NO8P	PC	GQEIDTJKSFOXAW-UHFFFAOYSA-N	O=C(OCC(OC(=O)CCCCC=CCC=CCC=CCC=CCC=CCC=CCC)COP(=O)([O-])OCC[N+](C)(C)C)CCCCCC=CCC=CCC=CCC	254049	0.64401	0	0	0.0318366	0	0	0	0	0.147371	0.247355	0.112108	0.10744	0.0484563	0	0.329571	0	0.0645589	0	0	0.0824889	0	0	0.0489729	0	0	0.219937	0	0.121322	0	0	0	0.0239491	0	0	0.142337	0.30705
5.556	664.526	PC O-28:0|PC O-12:0_16:0	[M+H]+	8.79	664.528	C36H74NO7P	EtherPC	GRIADPAVFFUMCY-UHFFFAOYSA-N	O=C(OC(COCCCCCCCCCCCC)COP(=O)([O-])OCC[N+](C)(C)C)CCCCCCCCCCCCCCC	75858.5	2.26142	3.39593	2.51712	2.49653	4.14538	4.62518	1.77422	4.1351	7.38352	9.46947	7.5298	3.79463	1.83341	2.27155	1.54138	1.46392	0.20945	0.949396	0.219799	0.844239	1.40806	2.05657	0.98485	1.1992	3.94709	1.373	3.6915	1.4862	0.867316	0.66076	6.12693	0.641448	14.6161	2.13766	0.414067	0.60536
5.754	678.542	PC O-29:0|PC O-15:0_14:0	[M+H]+	9	678.543	C37H76NO7P	EtherPC	ZTHZLOUAUGSRPO-UHFFFAOYSA-N	O=C(OC(COCCCCCCCCCCCCCCC)COP(=O)([O-])OCC[N+](C)(C)C)CCCCCCCCCCCCC	330.74	0	0.108469	0.0757494	0.0361818	0.210944	0.246129	0.10589	0.133548	0.407477	0.351346	0.391518	0	0.129255	0.0922364	0.0496977	0	0	0.0402898	0	0.0416591	0.0798346	0	0	0.0250896	0.0957897	0.0208156	0.0626602	0.0379612	0.0302285	0.0382067	0.0583365	0	0.255952	0.0824418	0.0322173	0.0323348
5.966	692.557	PC O-30:0|PC O-16:0_14:0	[M+H]+	9.4	692.559	C38H78NO7P	EtherPC	WYKBXGAXGHENAM-UHFFFAOYSA-N	O=C(OC(COCCCCCCCCCCCCCCCC)COP(=O)([O-])OCC[N+](C)(C)C)CCCCCCCCCCCCC	392045	1.95292	2.29171	1.64049	2.31272	3.93948	3.11223	1.39582	2.27741	3.51572	3.9459	3.26945	2.07873	2.92021	2.59919	1.41205	1.29915	0.659312	0.909684	0.434921	1.6001	1.73019	2.92421	0.305282	1.55464	1.81134	1.18168	2.61555	1.08444	1.1592	2.05993	1.85028	1.0351	3.67636	2.10351	1.35624	0.985471
5.63	690.542	PC O-30:1|PC O-16:0_14:1	[M+H]+	8.82	690.543	C38H76NO7P	EtherPC	YMBXMIQDISYIFB-UHFFFAOYSA-N	O=C(OC(COCCCCCCCCCCCCCCCC)COP(=O)([O-])OCC[N+](C)(C)C)CCCCCCCC=CCCCC	47392.7	0.58052	0.710501	0.485802	0.197935	0.996141	0.78659	0.182741	0.56408	1.24266	1.12385	1.3608	0.875815	0.33987	0.971258	0.289748	0.206572	0.000106798	0.0758267	0.106632	0.281159	0.281971	0.476179	0.0692947	0.209319	0.572935	0.192523	1.37563	0.0403927	0.133381	0.0278188	1.24402	0.0841251	2.60383	0.428969	0.0595708	0.0179147
6.14	706.573	PC O-31:0	[M+H]+	9.98	706.575	C39H80NO7P	EtherPC	MARQLCZUTCPJHC-UHFFFAOYSA-N	O=C(OC(COCCCCCCCC)COP(=O)([O-])OCC[N+](C)(C)C)CCCCCCCCCCCCCCCCCCCCCC	161982	0.295399	0.612138	0.458828	0.731961	0.826998	0.707607	0.389188	0.700931	0.957399	0.747864	0.901232	0.323457	0.937795	0.0443547	0.368672	0.177017	0.116559	0.107611	0.0431327	0.282684	0.193505	0.702445	0.139749	0.366402	0.0454037	0.135762	0.563628	0.0269788	0.177743	0.0624162	0.323674	0.0923871	0.380076	0.260491	0.28746	0.0355352
6.343	720.588	PC O-32:0|PC O-16:0_16:0	[M+H]+	10.28	720.59	C40H82NO7P	EtherPC	WOTHHEHCEYHCFE-UHFFFAOYSA-N	O=C(OC(COCCCCCCCCCCCCCCCC)COP(=O)([O-])OCC[N+](C)(C)C)CCCCCCCCCCCCCCC	522114	2.04425	2.82716	2.36338	3.99211	5.29406	4.22254	2.52346	3.9899	4.21343	5.72202	3.60507	3.08104	3.84605	2.50922	1.95138	1.37138	1.07831	1.55315	0.897201	2.30047	2.95404	4.22356	0.740706	2.26152	0.957338	1.95759	3.07947	1.86166	1.64978	2.26933	2.23988	1.49941	2.47411	3.48599	1.9779	1.4301
6.046	718.573	PC O-32:1|PC O-16:0_16:1	[M+H]+	9.55	718.575	C40H80NO7P	EtherPC	HJVQHTGUAIETCQ-UHFFFAOYSA-N	O=C(OC(COCCCCCCCCCCCCCCCC)COP(=O)([O-])OCC[N+](C)(C)C)CCCCCCCC=CCCCCCC	206969	3.08729	3.74541	3.46403	4.41731	6.94829	5.38697	2.99727	5.28337	6.05602	6.07996	6.75375	3.31482	4.95137	4.05853	2.95871	1.29341	0.790954	1.52372	0.93144	2.41213	2.70606	4.49269	0.824411	1.32465	2.48046	2.02614	3.72591	1.38248	1.85215	1.29266	1.70745	1.76761	3.09962	3.39712	2.40622	1.81996
6.29	718.573	PC O-32:1|PC O-16:1_16:0	[M+H]+	9.71	718.575	C40H80NO7P	EtherPC	BXQUYBIIGCTQFV-UHFFFAOYSA-N	O=C(OC(COCCCCCCCCC=CCCCCCC)COP(=O)([O-])OCC[N+](C)(C)C)CCCCCCCCCCCCCCC	165990	1.02566	1.65678	0.856776	1.81341	2.65311	2.10927	0.948273	2.24724	2.81574	3.05811	1.79695	1.31369	1.65694	1.39319	0.885356	0.519161	0.392492	0.438652	0.122979	0.704305	1.14883	2.26133	0.192312	2.80068	0.288179	0.726192	1.5384	0.688106	0.852808	0.824429	0.635152	0.235868	1.8014	1.46388	0.624942	0.531411
5.219	712.527	PC O-32:4|PC O-12:0_20:4	[M+H]+	8.93	712.528	C40H74NO7P	EtherPC	MWTYIWGUTHNSBK-UHFFFAOYSA-N	O=C(OC(COCCCCCCCCCCCC)COP(=O)([O-])OCC[N+](C)(C)C)CCCCCCC=CCC=CCC=CCC=CCC	565596	0.660223	0.794841	0.4754	0.700611	1.02435	1.37392	0.253758	0.871236	1.64624	3.03133	1.76558	0.779623	0.373606	0.65137	0.490111	0.333765	0.0263786	0.19562	0.0451844	0.222146	0.18449	0.506992	0.0351014	0.406793	0.58114	0.452442	1.50601	0.263142	0.237704	0.0368234	1.40034	0	4.8275	0.604292	0.0785105	0.077192
6.443	734.604	PC O-33:0	[M+H]+	10.89	734.606	C41H84NO7P	EtherPC	LXEGSWFXNDUGIV-UHFFFAOYSA-N	O=C(OC(COCCCCCCCC)COP(=O)([O-])OCC[N+](C)(C)C)CCCCCCCCCCCCCCCCCCCCCCCC	99882.4	0.0819692	0.046238	0.112259	0.144306	0.211506	0.133796	0.0307355	0.135593	0.0978878	0.0447959	0.128385	0.0437625	0.147387	0.0531433	0.0349549	0	0.0173862	0.0130669	0.0245326	0	0.00835029	0.0434761	0	0.02558	0	0	0.02023	0.0177032	0	0.0797156	0	0	0	0.0644929	0.0108963	0.00368121
6.193	732.589	PC O-33:1|PC O-17:0_16:1	[M+H]+	10.12	732.59	C41H82NO7P	EtherPC	PGLJKAQHLPTYOQ-UHFFFAOYSA-N	O=C(OC(COCCCCCCCC)COP(=O)([O-])OCC[N+](C)(C)C)CCCCCCCCCCCCC=CCCCCCCCCCC	93283.7	0.409112	0.640271	0.501811	0.526753	0.935383	0.646307	0.166623	0.806227	0.882219	1.03215	0.746899	0.312584	0.774699	0.382862	0.391638	0	0	0.0544082	0.0137144	0.270635	0.333601	0.633665	0	0.26148	0.0415398	0.16773	0.491478	0.190956	0.0946	0.0862148	0.174699	0.0760149	0.402282	0.409285	0.230438	0.0351695
6.721	748.62	PC O-34:0|PC O-18:0_16:0	[M+H]+	11.37	748.622	C42H86NO7P	EtherPC	GTFLTTXDLGEBAI-UHFFFAOYSA-N	O=C(OC(COCCCCCCCCCCCCCCCCCC)COP(=O)([O-])OCC[N+](C)(C)C)CCCCCCCCCCCCCCC	161987	0.347202	0.397875	0.37041	0.39666	0.587972	0.481911	0.221896	0.540654	0.613538	0.731951	0.456163	0.384669	0.528205	0.202344	0.197703	0.186829	0.115138	0.125716	0.0188203	0.136843	0.200009	0.498725	0.0162537	0.260561	0.0807789	0.185703	0.350448	0.259577	0.157945	0.251732	0.159099	0.0250025	0.159594	0.303439	0.136307	0.0734564
6.372	746.604	PC O-34:1|PC O-18:1_16:0	[M+H]+	10.66	746.606	C42H84NO7P	EtherPC	IQLHTKSHLGLPMG-UHFFFAOYSA-N	O=C(OC(COCCCCCCCCC=CCCCCCCCC)COP(=O)([O-])OCC[N+](C)(C)C)CCCCCCCCCCCCCCC	1473.1	7.42761	8.47237	7.60232	11.5355	16.4576	11.5977	7.18107	11.9857	14.5407	15.7721	13.4293	9.82631	12.7119	11.6675	6.04193	3.91855	3.23874	4.41863	2.55288	6.90481	7.64947	12.6138	2.78814	6.93419	3.77827	5.51685	9.90832	5.78635	5.1177	6.31138	5.53915	3.96073	6.80918	9.54223	5.31693	4.91149
6.047	744.588	PC O-34:2|PC O-18:1_16:1	[M+H]+	9.97	744.59	C42H82NO7P	EtherPC	WBAZRZTVRJLENP-UHFFFAOYSA-N	O=C(OC(COCCCCCCCC)COP(=O)([O-])OCC[N+](C)(C)C)CCCCCCCCCCCCCC=CCC=CCCCCCCC	283.6	0.225742	0.55896	0.297826	0.589789	1.35133	0.757047	0.423624	1.10273	1.24041	1.07461	1.31288	0.286416	0.609297	0.655912	0	0	0	0	0	0.0338836	0.0614353	0.66079	0	0.276059	0	0.0342687	0.556054	0	0	0	0	0	0.206791	0.381047	0	0
6.336	744.589	PC O-34:2|PC O-16:1_18:1	[M+H]+	9.93	744.59	C42H82NO7P	EtherPC	WDQJCKHLEYAETE-UHFFFAOYSA-N	O=C(OC(COCCCCCCCCC=CCCCCCC)COP(=O)([O-])OCC[N+](C)(C)C)CCCCCCCC=CCCCCCCCC	24036.1	1.12313	1.55026	0.459296	1.73273	2.07318	1.94768	1.02502	2.10324	2.35427	4.13777	2.16421	1.34543	2.74587	1.68822	1.0166	0.300487	0.349885	0.506626	0.175442	0.683281	0.82007	2.05125	0.359299	1.63812	0.369382	0.562689	1.59745	0.54541	0.891429	1.20726	0.701118	0.285929	1.44058	1.62581	0.581525	0.437712
6.155	742.574	PC O-34:3|PC O-16:2_18:1	[M+H]+	9.61	742.575	C42H80NO7P	EtherPC	MIKWCKCBCDZUNB-UHFFFAOYSA-N	O=C(OC(COCCCCCCCC)COP(=O)([O-])OCC[N+](C)(C)C)CCCCCCCCCCC=CCC=CCC=CCCCCCCC	504572	1.00672	1.3483	1.09695	1.65633	1.37968	1.73567	1.22672	1.58844	1.38306	1.33087	1.25671	1.41793	1.48457	1.35962	1.21645	1.17603	1.37486	1.16571	1.02598	1.04828	1.06842	1.33083	1.09877	1.25497	1.60786	1.38905	1.02531	1.32939	1.09277	1.38227	1.41068	1.52604	1.26183	1.15954	0.903617	0.931445
6.587	760.62	PC O-35:1|PC O-17:0_18:1	[M+H]+	11.12	760.622	C43H86NO7P	EtherPC	YCAQMKVCLPIPAJ-UHFFFAOYSA-N	O=C(OC(COCCCCCCCC)COP(=O)([O-])OCC[N+](C)(C)C)CCCCCCCCCCCCCCC=CCCCCCCCCCC	64299.3	0	0.0421909	0	0.010557	0.125821	0.0605234	0	0.133734	0.122117	0.108966	0.0893949	0.0635773	0.132643	0.0661828	0	0	0	0	0	0.0166853	0	0.0962968	0	0.0478989	0	0.00871379	0.132138	0	0	0	0	0	0.0501901	0.123924	0.100102	0.0170338
6.741	774.635	PC O-36:1|PC O-16:0_20:1	[M+H]+	11.72	774.637	C44H88NO7P	EtherPC	NNHLCCQIVVAXQH-UHFFFAOYSA-N	O=C(OC(COCCCCCCCC)COP(=O)([O-])OCC[N+](C)(C)C)CCCCCCCCCCCCCCCCCC=CCCCCCCCC	6445366	0.309452	0.382833	0.333199	0.509306	0.776816	0.635968	0.202911	0.588062	0.739334	0.894629	0.435852	0.394578	0.384538	0.250328	0.113755	0.224291	0	0.0823404	0.0461018	0.16389	0.190422	0.472513	0.0337762	0.4653	0.0181851	0.101054	0.436701	0.281916	0.0638608	0.272272	0.0605884	0.0482995	0.148996	0.669443	0.399883	0.0283236
6.412	772.62	PC O-36:2|PC O-18:1_18:1	[M+H]+	10.89	772.622	C44H86NO7P	EtherPC	SLADRSJRKVHHAA-UHFFFAOYSA-N	O=C(OC(COCCCCCCCCC=CCCCCCCCC)COP(=O)([O-])OCC[N+](C)(C)C)CCCCCCCC=CCCCCCCCC	3751677	0.54563	1.24589	0.958469	1.31774	2.27547	1.54199	0.752871	1.71752	2.01821	1.95815	2.17444	0.803015	1.44883	1.44906	0.00616976	0.475719	0.0683296	0.505819	0.103046	0.728551	0.816745	1.63533	0.0891831	0.772456	0.0580259	0.554052	1.38587	0.540447	0.497829	0.555083	0.281289	0.16952	0.537945	1.13004	0.466063	0.231316
6.167	770.605	PC O-36:3|PC O-16:0_20:3	[M+H]+	10.23	770.606	C44H84NO7P	EtherPC	FBBXBJITXQXKMG-UHFFFAOYSA-N	O=C(OC(COCCCCCCCCCCCCCCCC)COP(=O)([O-])OCC[N+](C)(C)C)CCCCCCCCCC=CCC=CCC=CCC	1363955	22.3613	11.1343	3.40363	5.99609	6.1086	6.30463	4.9126	4.26446	6.51154	12.1403	8.40371	3.40718	6.84806	5.63544	9.02661	0.872145	0.688008	3.83748	6.66938	3.46809	2.73358	8.09673	5.8911	6.87718	0.392461	1.58159	4.61215	2.45416	0.418135	3.58415	3.69786	4.02401	1.76267	3.73646	4.75859	0
6.053	768.588	PC O-36:4|PC O-16:0_20:4	[M+H]+	9.88	768.59	C44H82NO7P	EtherPC	SOUZQPFUXRVDGK-UHFFFAOYSA-N	O=C(OC(COCCCCCCCCCCCCCCCC)COP(=O)([O-])OCC[N+](C)(C)C)CCCCCCC=CCC=CCC=CCC=CCC	1792605	6.32674	7.18878	4.75233	7.38435	10.5928	8.50013	4.92864	10.4224	11.2848	10.7151	11.1896	5.37688	7.5551	6.71461	4.52184	2.17652	0.930478	2.28859	1.36632	3.83588	3.77369	8.64003	1.25859	5.08702	2.6389	2.61008	7.04556	2.7376	2.88436	2.44813	2.13149	1.65182	5.2275	5.43547	2.7274	2.38801
5.994	766.573	PC O-36:5|PC O-16:1_20:4	[M+H]+	9.54	766.575	C44H80NO7P	EtherPC	VXQMCPDKMGAOGH-UHFFFAOYSA-N	O=C(OC(COCCCCCCCCC=CCCCCCC)COP(=O)([O-])OCC[N+](C)(C)C)CCCCCCC=CCC=CCC=CCC=CCC	388.56	2.70981	3.49296	1.05876	3.03141	2.84225	2.8754	1.74047	4.12348	4.42458	6.61267	4.05844	2.20191	2.42866	3.11907	1.9297	0.721216	0.406808	0.88287	0.33662	1.00943	1.1071	4.51507	0.164225	2.14602	0.590927	0.653907	3.11792	0.825778	1.14668	0.849332	0.803364	0.180764	2.18672	1.67947	0.562693	0.443991
6.4	784.62	PC O-37:3|PC O-17:0_20:3	[M+H]+	10.73	784.622	C45H86NO7P	EtherPC	FIWMSRFIMPKVTK-UHFFFAOYSA-N	O=C(OC(COCCCCCCCCCCCCCCCC)COP(=O)([O-])OCC[N+](C)(C)C)CCCCCCCC=CCC=CCC=CCCCCC	560.08	0.0561742	0.0393517	0.0241172	0.130794	0.0436221	0.0265948	0.0235352	0.0369506	0	0.0390948	0	0	0.0463097	0.0251269	0.0260246	0.0257556	0.0416539	0.10738	0.0224636	0.0264987	0.069877	0.0190344	0.0813773	0.0226965	0.0996516	0.0202219	0.0218578	0.0586187	0.0888306	0.443118	0.175138	0.027013	0.0208897	0.031619	0	0.0219073
6.227	782.605	PC O-37:4|PC O-17:0_20:4	[M+H]+	10.25	782.606	C45H84NO7P	EtherPC	ATFNTWKZMZGUHB-UHFFFAOYSA-N	O=C(OC(COCCCCCCCCC)COP(=O)([O-])OCC[N+](C)(C)C)CCCCCCCCCCCCCCC=CCC=CCC=CCC=CCC	476.49	0.0687291	0.158095	0.0952064	0.109535	0.217907	0.0671909	0	0.283991	0.356249	0.285672	0.11489	0	0.13148	0.0621228	0.0425144	0.0217844	0	0	0.0437278	0	0.0529608	0.155165	0.055843	0.0795413	0.0492877	0.025508	0.228043	0.0267597	0	0.0576002	0	0.0136879	0.0554238	0.0171756	0.0086315	0.0190808
5.844	780.589	PC O-37:5	[M+H]+	9.84	780.59	C45H82NO7P	EtherPC	ZOCNILJFNAHQJJ-UHFFFAOYSA-N	O=C(OC(COCCCCCCCCC)COP(=O)([O-])OCC[N+](C)(C)C)CCCCCCCCCCCC=CCC=CCC=CCC=CCC=CCC	958147	0.0294427	0.0478584	0.0466376	0.276856	0.0763231	0.115606	0.0334985	0.0363529	0.103523	0.0503207	0.0978109	0.043417	0.0504338	0.072137	0.0336134	0	0	0.0259055	0.0520782	0.0342204	0.023169	0.293943	0	0.0221725	0	0.0234343	0.0418555	0	0	0.08146	0.0293405	0	0.0239648	0.0711511	0.150239	0.0350447
6.246	798.635	PC O-38:3|PC O-16:0_22:3	[M+H]+	11.45	798.637	C46H88NO7P	EtherPC	JQEOVXRIBKQIGX-UHFFFAOYSA-N	O=C(OC(COCCCCCCCCCC)COP(=O)([O-])OCC[N+](C)(C)C)CCCCCCCCCCCCC=CCC=CCC=CCCCCCCC	7530736	0.0354904	0.0733849	0.0950131	0.044626	0.14631	0.0982668	0.0457103	0.0451549	0.206928	0.0528519	0.315965	0.0761028	0.0336319	0.178076	0.118381	0.0961882	0.138439	0.0131164	0	0.0384087	0.472092	0.266063	0.413989	0.24501	0.249975	0.175631	0.207849	0.139919	0.0229654	0.491167	0.23637	0.0276554	0.15606	0.0626569	0.11733	0.296854
6.404	796.619	PC O-38:4|PC O-16:0_22:4	[M+H]+	10.51	796.622	C46H86NO7P	EtherPC	QAQLMTPGVRHDLS-UHFFFAOYSA-N	O=C(OC(COCCCCCCCCCCCCCCCC)COP(=O)([O-])OCC[N+](C)(C)C)CCCCCCCCC=CCC=CCC=CCC=CCC	361005	1.58355	1.59737	1.07571	1.41914	2.01429	1.01519	0.83263	2.61493	2.16238	3.04279	1.47666	1.17923	1.60086	1.41806	0.724179	0.302915	0.262882	0.528255	0.151548	0.601215	0.664789	2.36638	0.221527	1.45512	0.189814	0.330202	1.37606	1.12188	0.449049	0.457052	0.590879	0.181693	1.52692	1.26615	0.557785	0.280848
6.078	794.604	PC O-38:5|PC O-18:1_20:4	[M+H]+	10.11	794.606	C46H84NO7P	EtherPC	YPEVVVCDYBKGNI-UHFFFAOYSA-N	O=C(OC(COCCCCCCCCC=CCCCCCCCC)COP(=O)([O-])OCC[N+](C)(C)C)CCCCCCC=CCC=CCC=CCC=CCC	309175	3.28293	4.75184	3.02969	4.66304	6.32496	4.52082	3.22519	6.57311	6.07593	6.94147	7.50954	3.45284	4.43656	4.77308	3.0202	1.35424	0.659523	1.60664	0.652652	2.20478	2.35833	6.40974	0.579304	3.27776	1.15139	1.36058	4.44243	1.54546	2.50186	1.83707	1.3104	0.912933	2.96382	3.36653	1.43595	1.65259
5.966	792.588	PC O-38:6|PC O-16:0_22:6	[M+H]+	9.77	792.59	C46H82NO7P	EtherPC	LYVCXQZOQYYLAM-UHFFFAOYSA-N	O=C(OC(COCCCCCCCCCC)COP(=O)([O-])OCC[N+](C)(C)C)CCCCCCCCC=CCC=CCC=CCC=CCC=CCC=CCC	360139	3.13754	4.2552	1.67192	1.70308	4.5887	3.50796	2.26164	3.95892	4.69691	4.53169	5.16353	1.97873	3.73348	5.37005	2.87918	0.801401	0.141563	0.86861	0.508862	1.43453	2.01271	5.26865	1.40451	2.63164	0.996078	1.13373	4.80178	1.52637	1.33367	1.35024	0.110063	0.489566	2.2869	2.84964	1.76287	0.897208
5.89	790.574	PC O-38:7|PC O-16:1_22:6	[M+H]+	9.51	790.575	C46H80NO7P	EtherPC	LSUUYCOJTDXYNX-UHFFFAOYSA-N	O=C(OC(COCCCCCCCCC=CCCCCCC)COP(=O)([O-])OCC[N+](C)(C)C)CCC=CCC=CCC=CCC=CCC=CCC=CCC	764632	4.93261	11.1611	1.57634	8.47164	3.07863	3.85081	4.41861	1.29216	2.64583	11.283	5.45429	1.96141	4.12621	2.70481	4.55124	0.276378	0.0463205	1.17899	2.43755	2.84849	0.966915	3.88822	8.5328	2.85631	0.126554	0.196024	5.52304	0.533201	0.193182	1.05125	2.1126	2.10706	0.455998	1.07802	1.86868	0.0656367
6.218	788.576	PC O-38:8	[M+H]+	9.08	788.559	C46H78NO7P	EtherPC	FCNCLGVQZFEHST-UHFFFAOYSA-N	O=C(OC(COCCCC=CCC=CCC=CCC=CCC)COP(=O)([O-])OCC[N+](C)(C)C)CCCCCCCCC=CCC=CCC=CCC=CCC	303157	2.80878	0.377547	0	0.0127361	0.140477	0.163733	1.74477	0	0	0	0.0101824	0	0.644657	0.044156	0.26373	0.0124649	0.0986457	0.223085	0.0143545	0.0860514	0.15856	0.0402077	0.0262628	0.173753	0.18121	0.120579	0.18986	0.00158492	0	0.0372593	0.0487297	0.193812	0.147388	0.284913	0.101524	0
6.827	828.683	PC O-40:2	[M+H]+	13.09	828.684	C48H94NO7P	EtherPC	VISUXPRSUNICAX-UHFFFAOYSA-N	O=C(OC(COCCCCCCCCCCCC)COP(=O)([O-])OCC[N+](C)(C)C)CCCCCCCCCCCCCCCC=CCC=CCCCCCCC	527469	0.440649	0	0	0.0149793	0.133733	0.0167969	0.00561798	0.0929459	0.0940075	0.33046	1.34335	0	0	0.0355624	0	0	0	0	0	0.00674141	0	0.0245755	0.0147361	0.036288	0.0293678	0.00716661	0	0.0233898	0.0184877	0.03158	0	0	0.258228	0	0.00781699	0.0179065
6.635	824.651	PC O-40:4|PC O-18:1_22:3	[M+H]+	12.08	824.653	C48H90NO7P	EtherPC	PCRPQEYUJVWWPG-UHFFFAOYSA-N	O=C(OC(COCCCCCCCCCCCC)COP(=O)([O-])OCC[N+](C)(C)C)CCCCCCCCCCCCCCC=CCC=CCC=CCC=CCC	1150716	0.168159	0.24965	0.202707	0.215204	0.293232	0.289429	0.228153	0.435553	0.442963	0.63816	0.455328	0.238525	0.193185	0.396264	0.0786273	0.00869624	0.0192802	0.0697063	0.0208051	0.0626395	0.260231	0.291938	0.0630767	0.118612	0.0404776	0.122882	0.382504	0.244077	0.0843515	0.107704	0.115443	0.00715827	0.0522142	0.204501	0.0622469	0.101836
6.367	822.635	PC O-40:5|PC O-16:0_24:5	[M+H]+	10.84	822.637	C48H88NO7P	EtherPC	GNVYJAIAPHJGFA-UHFFFAOYSA-N	O=C(OC(COCCCCCCCCCCCCCCCC)COP(=O)([O-])OCC[N+](C)(C)C)CCCCCCCC=CCC=CCC=CCC=CCC=CCC	1011259	0.49031	0.146696	0.0517	0.708528	0.960179	0.594365	0.322624	0.690914	1.07927	1.50831	1.20312	0.0771257	0.268606	0.48847	0.373158	0.0130465	0.0196049	0.112116	0	0.195326	0.0315631	0.919046	0	0.326149	0.0659033	0.132876	0.52258	0.0516399	0.303313	0.204667	0.0418064	0.0120022	0.116041	0.555867	0.0755175	0.0387475
6.265	820.62	PC O-40:6	[M+H]+	10.51	820.622	C48H86NO7P	EtherPC	WKQRDJBOIJKXHO-UHFFFAOYSA-N	O=C(OC(COCCCCCCCCCCCC)COP(=O)([O-])OCC[N+](C)(C)C)CCCCCCCCC=CCC=CCC=CCC=CCC=CCC=CCC	1258834	0.365154	0.38388	0.170737	0.36197	0.391742	0.221849	0.156701	0.569204	0.529042	0.547724	0.690521	0.0803113	0.318797	0.598717	0.35098	0.100546	0.0507098	0.0992428	0	0.104811	0.036754	0.453883	0	0.424292	0.0452189	0.080484	0.435398	0.197079	0.267009	0.0705633	0.233812	0.0301933	0.0934471	0.539571	0.117015	0.0515269
5.994	818.604	PC O-40:7|PC O-18:1_22:6	[M+H]+	9.86	818.606	C48H84NO7P	EtherPC	MWJZGUPJPKCTCF-UHFFFAOYSA-N	O=C(OC(COCCCCCCCCC=CCCCCCCCC)COP(=O)([O-])OCC[N+](C)(C)C)CCC=CCC=CCC=CCC=CCC=CCC=CCC	2920204	0.471237	0.639516	0.472547	0.78135	1.14002	0.74308	0.0889616	0.901347	0.716173	1.17988	1.20392	0.0485893	0.724504	1.4079	0.893699	0	0	0.151024	0.0441014	0.468364	0.244559	0.930408	0.0705011	0.73924	0.179296	0.179172	0.908062	0.0741216	0.252386	0.0407461	0.24364	0.0492361	0.403861	0.482444	0.446987	0.0848402
6.446	848.651	PC O-42:6	[M+H]+	11.42	848.653	C50H90NO7P	EtherPC	WXFQFAJYOCYNEF-UHFFFAOYSA-N	O=C(OC(COCCCCCCCCC=CCCCC)COP(=O)([O-])OCC[N+](C)(C)C)CCCCCCCCCCCC=CCC=CCC=CCC=CCC=CCC	3224206	0.0168869	0.010613	0.00874813	0.0163534	0.021016	0.0864519	0.0306593	0.0815033	0.0363732	0.049667	0.0276654	0	0.0377411	0.0549504	0.0305972	0	0	0	0	0.00841255	0	0.0356946	0	0.0336403	0	0.00977214	0.0923232	0.0170871	0.0201326	0	0	0	0	0	0	0
5.22	675.542	SM 32:1;O2|SM 18:1;O2/14:0	[M+H]+	8.38	675.544	C37H75N2O6P	SM	KYICBZWZQPCUMO-UHFFFAOYSA-N	O=C(NC(COP(=O)([O-])OCC[N+](C)(C)C)C(O)C=CCCCCCCCCCCCCC)CCCCCCCCCCCCC	42.79	2.49562	4.47549	2.24565	2.26584	3.06366	3.20333	0.865808	2.97307	3.8012	3.48708	3.28425	2.72273	5.803	3.6168	3.89096	2.46304	1.94138	6.28286	1.94896	2.32963	2.4641	2.37055	1.35637	2.55725	2.5777	3.63161	3.80676	3.90706	2.74353	2.37173	3.67045	2.42966	2.22067	3.47042	2.31631	1.53293
5.477	689.558	SM 33:1;O2|SM 17:1;O2/16:0	[M+H]+	8.58	689.559	C38H77N2O6P	SM	RXLZIONNUYYHHW-UHFFFAOYSA-N	O=C(NC(COP(=O)([O-])OCC[N+](C)(C)C)C(O)C=CCCCCCCCCCCCC)CCCCCCCCCCCCCCC	19.51	1.56007	3.41083	1.42132	2.20801	2.36422	2.93594	0.836386	2.25742	2.50911	2.19176	1.79254	0.782073	2.91017	2.7546	1.95774	1.49637	1.62136	1.3522	1.19263	1.48845	1.45215	2.06271	1.08054	1.68533	1.51534	2.59043	2.19266	2.22234	2.08463	1.43362	2.32586	1.88877	1.42093	2.18173	1.44607	1.15969
5.868	705.592	SM 34:0;O2	[M+H]+	9.41	705.591	C39H81N2O6P	SM	JIOJUELCHJZSCJ-UHFFFAOYSA-N	O=C(NC(COP(=O)([O-])OCC[N+](C)(C)C)C(O)CCCCCCCCC)CCCCCCCCCCCCCCCCCCCCC	190946	0.988967	1.11327	0.88014	1.06754	1.30683	1.29622	0.383349	0.944266	2.95068	1.4204	1.47878	0.820809	2.26773	1.36101	1.24328	0.830877	1.52508	0.994674	0.603095	1.20961	1.76054	0.802532	0.352097	1.09423	0.93699	1.41425	1.89492	1.77192	0.838591	2.11318	1.47591	0.843746	1.08211	4.67411	0.977957	0.640167
5.698	703.573	SM 34:1;O2|SM 18:1;O2/16:0	[M+H]+	8.79	703.575	C39H79N2O6P	SM	RWKUXQNLWDTSLO-UHFFFAOYSA-N	O=C(NC(COP(=O)([O-])OCC[N+](C)(C)C)C(O)C=CCCCCCCCCCCCCC)CCCCCCCCCCCCCCC	925457	34.0532	46.4141	30.7716	45.7115	61.2454	46.9432	19.6895	51.9987	69.022	65.2764	57.3008	42.2101	65.5465	58.4847	40.4359	28.6695	28.8449	29.7929	19.8535	34.5071	38.5233	47.6113	16.3951	36.0867	31.8334	39.6794	49.4125	42.9628	33.625	29.767	38.2727	28.6183	32.2314	58.7361	25.8029	28.0261
5.334	701.558	SM 34:2;O2|SM 18:2;O2/16:0	[M+H]+	8.49	701.559	C39H77N2O6P	SM	RYPRHPLEPBYJJE-UHFFFAOYSA-N	O=C(NC(COP(=O)([O-])OCC[N+](C)(C)C)C(O)C=CCCC=CCCCCCCCCC)CCCCCCCCCCCCCCC	757882	4.7384	6.99959	3.6118	3.60625	3.14662	5.01503	1.10296	4.36961	4.60607	4.19256	4.70631	3.39522	10.6134	6.90348	6.17505	4.61645	4.29825	4.58619	3.34936	3.86869	5.46857	4.38286	2.95604	5.31565	3.55033	6.27311	7.00294	5.86768	5.59953	3.82827	6.39007	4.46774	3.88889	6.00901	4.93022	3.83794
6.868	787.668	SM 40:1;O2|SM 18:1;O2/22:0	[M+H]+	12.08	787.669	C45H91N2O6P	SM	FJJANLYCZUNFSE-UHFFFAOYSA-N	O=C(NC(COP(=O)([O-])OCC[N+](C)(C)C)C(O)C=CCCCCCCCCCCCCC)CCCCCCCCCCCCCCCCCCCCC	272063	1.11114	1.41687	1.4116	1.41523	2.47014	1.92474	1.0508	2.17874	3.46105	3.31702	1.60938	2.01654	1.72666	0.994337	0.55165	1.16282	2.42836	0.899259	0.617644	1.32004	1.74151	1.90139	0.8261	1.18037	0.025504	1.19858	1.76906	1.75462	1.08868	1.01046	1.24448	0.802353	0.634331	1.71134	0.884881	0.715865
6.468	785.653	SM 40:2;O2|SM 18:1;O2/22:1	[M+H]+	10.85	785.653	C45H89N2O6P	SM	VBFKEZGCUWHGSK-UHFFFAOYSA-N	O=C(NC(COP(=O)([O-])OCC[N+](C)(C)C)C(O)C=CCCCCCCCCCCCCC)CCCCCCCCCCCC=CCCCCCCCC	119861	0.205996	0.622886	0.390717	0.913331	1.57107	0.307857	0.112851	0.972982	1.42248	11.9282	1.56927	1.45333	0.664805	1.13486	0.524062	0.188769	1.67997	0.353578	0.145066	0.56616	0.209166	0.549735	0	0.629801	0	0.328916	1.1304	0.444243	0.271212	0.161638	0.159174	0.286362	0.0769904	0.404356	0.114876	0.103924
7.034	801.685	SM 41:1;O2	[M+H]+	12.72	801.684	C46H93N2O6P	SM	BLDDOFPGXMISDI-UHFFFAOYSA-N	O=C(NC(COP(=O)([O-])OCC[N+](C)(C)C)C(O)C=CCCCCCCC)CCCCCCCCCCCCCCCCCCCCCCCCCCCC	145139	0.0858362	0.183924	0.223912	0.136442	0.62605	0.477802	0.0802651	0.242765	0.366403	0.549591	0.272652	0.110558	0.332903	0.223208	0.113272	0.0675382	0.132442	0.264859	0	0.125549	0.324288	0.333573	0.0837033	0.101581	0	0.118869	0.209491	0.119581	0.0578057	0	0.232856	0.163549	0.180757	0.0722466	0.0776213	0.0378834
6.662	799.668	SM 41:2;O2	[M+H]+	11.63	799.669	C46H91N2O6P	SM	MUJUIOOFUNCSJZ-UHFFFAOYSA-N	O=C(NC(COP(=O)([O-])OCC[N+](C)(C)C)C(O)C=CCCCCCCC)CCCCCCCCCCCCCCC=CCCCCCCCCCCCC	193728	0.490823	0.738344	0.531324	0.899517	1.31082	0.954439	0.320353	0.737427	1.257	1.79816	0.8008	0.7334	0.753782	1.04559	0.482017	0.325994	0.711143	0.334777	0.224496	0.46667	0.553564	0.713831	0.219208	0.378983	0.0552202	0.57555	0.786027	0.719756	0.401656	0.359423	0.360635	0.439506	0.283738	0.604669	0.352667	0.286215
6.148	787.565	SM 41:8;O2	[M+H]+	8.84	787.575	C46H79N2O6P	SM	ZRXRBUGOJKCQTG-UHFFFAOYSA-N	O=C(NC(COP(=O)([O-])OCC[N+](C)(C)C)C(O)C=CCCC=CCCCC)CCCCCCCCC=CCC=CCC=CCC=CCC=CCC=CCC	569504	0.802748	1.53654	0.170014	0.507098	0.301172	0.57362	0	1.69543	0.188778	0.312229	0.304102	0	3.54026	0.179723	1.33334	1.09421	1.33292	0.763232	1.43079	0	1.24507	0.93189	0.376097	0.931598	1.78407	0.886461	1.53054	0.970042	0.989186	1.5798	1.19654	0.773298	0	0.953519	1.97703	0.0915607
7.254	815.698	SM 42:1;O2|SM 18:1;O2/24:0	[M+H]+	12.94	815.7	C47H95N2O6P	SM	QEDPUVGSSDPBMD-UHFFFAOYSA-N	O=C(NC(COP(=O)([O-])OCC[N+](C)(C)C)C(O)C=CCCCCCCCCCCCCC)CCCCCCCCCCCCCCCCCCCCCCC	250222	0.639333	1.00314	1.23566	1.27511	2.85071	1.80628	0.889573	1.42359	2.69345	3.10613	1.17481	1.10495	2.00842	1.24512	0.369466	0.18433	0.962622	0.827826	0.368626	0.686552	1.28744	1.48193	0.639051	0.987115	0.0809243	0.820384	1.35733	1.2421	0.686215	0.255294	0.921307	0.465638	0.736181	1.48056	0.717268	0.602187
6.841	813.682	SM 42:2;O2|SM 18:1;O2/24:1	[M+H]+	12.55	813.684	C47H93N2O6P	SM	WKZHECFHXLTOLJ-UHFFFAOYSA-N	O=C(NC(COP(=O)([O-])OCC[N+](C)(C)C)C(O)C=CCCCCCCCCCCCCC)CCCCCCCCCCCCCC=CCCCCCCCC	1243285	8.92682	10.3771	9.37719	12.1358	18.9317	11.2593	6.04264	12.749	20.0966	22.4825	13.4674	12.9338	12.8728	12.843	7.18955	4.83168	5.95872	5.70465	4.40915	7.0801	10.2233	13.3153	4.46785	7.41455	1.1472	7.98212	12.8128	8.93654	6.54072	8.33626	7.05287	5.16426	5.41154	9.59305	4.58359	4.98752
6.548	811.667	SM 42:3;O2	[M+H]+	11.33	811.669	C47H91N2O6P	SM	OSQDHYJRSISFIL-UHFFFAOYSA-N	O=C(NC(COP(=O)([O-])OCC[N+](C)(C)C)C(O)C=CCCCCCCC)CCCCCCCCCCCCCCCCCC=CCC=CCCCCCCC	523930	1.73937	2.42683	1.36857	2.80171	4.20838	2.85067	0.540872	2.55502	3.47112	4.28792	2.46597	3.08721	2.51455	3.10503	2.13356	1.15532	1.60914	0.942936	0.544361	1.55431	2.22037	2.78056	0.872042	1.90604	0.157062	1.03013	2.07616	1.61773	1.00188	1.21978	1.77628	1.0656	0.760178	2.20034	1.13902	1.4477
8.489	738.66	TG 42:1|TG 12:0_14:0_16:1	[M+NH4]+	13.55	738.661	C45H84O6	TG	PMWOTNASJLOLJE-UHFFFAOYSA-N	O=C(OCC(OC(=O)CCCCCCCCCCCCC)COC(=O)CCCCCCCCCCC)CCCCCCCC=CCCCCCC	65228.2	13.3832	10.0344	9.09379	18.0491	20.2485	12.7195	3.57683	9.7929	9.68218	22.3051	7.36277	19.4852	7.70275	8.96343	9.69033	0.792645	2.27993	3.69107	6.6139	1.53245	4.42619	6.08166	15.7986	7.15054	30.7849	16.0381	36.7656	30.6583	5.29548	80.9171	4.91219	0	8.24556	6.05862	4.62178	1.186
8.651	752.676	TG 43:1|TG 13:0_14:0_16:1	[M+NH4]+	13.66	752.676	C46H86O6	TG	XVDJRFUPILEDSH-UHFFFAOYSA-N	O=C(OCC(OC(=O)CCCCCCCCCCCCC)COC(=O)CCCCCCCCCCCC)CCCCCCCC=CCCCCCC	24909.8	12.4585	9.66792	8.48413	10.9601	14.0194	9.85895	3.89617	6.92523	8.33844	17.1357	6.72181	18.14	5.70482	9.7272	5.16784	0.560484	0.206769	2.04952	4.67066	0	2.4589	3.58785	8.58329	3.36678	20.1798	10.7776	20.8999	15.8038	2.29789	78.302	2.36748	0	4.97379	2.26287	2.41018	0.133703
8.882	766.691	TG 44:1|TG 14:0_16:0_14:1	[M+NH4]+	13.79	766.692	C47H88O6	TG	LKQZQPJLOPLSMV-UHFFFAOYSA-N	O=C(OCC(OC(=O)CCCCCCCCCCCCCCC)COC(=O)CCCCCCCCCCCCC)CCCCCCCC=CCCCC	40201.3	22.8744	16.4442	14.6598	0	3.67679	0	1.16525	2.86053	9.09021	18.8316	0	11.9292	5.53304	11.7386	5.70214	0	0	0	0	0	0	0	0	0	40.0701	19.6231	38.4354	0	0	128.555	0	0	0	0	0	0
8.581	764.676	TG 44:2|TG 14:0_14:1_16:1	[M+NH4]+	13.61	764.676	C47H86O6	TG	SGPSMGCUZQMTGS-UHFFFAOYSA-N	O=C(OCC(OC(=O)CCCCCCCC=CCCCC)COC(=O)CCCCCCCCCCCCC)CCCCCCCC=CCCCCCC	17619.8	11.3331	9.7946	8.0721	12.2093	12.6028	6.41918	3.23899	6.66118	7.89748	17.0329	6.66012	16.8697	4.40597	10.0212	5.18327	0	0	0	2.94171	0	0	1.08025	1.04301	0	21.9625	10.3778	22.2196	8.97506	0	80.9634	0	0	3.06184	0	0	0
9.033	780.707	TG 45:1|TG 14:0_15:0_16:1	[M+NH4]+	13.94	780.708	C48H90O6	TG	WPZBPGLDPHSUSA-UHFFFAOYSA-N	O=C(OCC(OC(=O)CCCCCCCCCCCCCC)COC(=O)CCCCCCCCCCCCC)CCCCCCCC=CCCCCCC	148450	22.4603	16.4499	14.1726	0	0	0	1.18035	0	4.85839	12.1634	0	7.23508	6.37482	9.41671	3.77131	0	0	0	0	0	0	0	0	0	40.3297	19.2609	34.1602	0	0	148.113	0	0	0	0	0	0
8.959	792.707	TG 46:2|TG 16:0_14:1_16:1	[M+NH4]+	13.84	792.708	C49H90O6	TG	JFLREXIUYJMWAZ-UHFFFAOYSA-N	O=C(OCC(OC(=O)CCCCCCCC=CCCCC)COC(=O)CCCCCCCCCCCCCCC)CCCCCCCC=CCCCCCC	60074.6	25.2035	19.1579	16.6776	0	0	0	1.33179	0.960463	6.10846	16.9382	0	9.38139	6.37561	12.0941	3.12491	0	0	0	0	0	0	0	0	0	38.5552	18.2421	32.9027	0	0	148.841	0	0	0	0	0	0
8.659	790.691	TG 46:3|TG 14:1_16:1_16:1	[M+NH4]+	13.67	790.692	C49H88O6	TG	KUGMHZMPMPRONI-UHFFFAOYSA-N	O=C(OCC(OC(=O)CCCCCCCC=CCCCCCC)COC(=O)CCCCCCCC=CCCCCCC)CCCCCCCC=CCCCC	130432	7.19171	5.92741	5.4714	6.43557	7.08479	4.72235	2.40909	3.72949	4.3228	10.1364	4.48291	10.9795	3.16251	7.21031	2.64492	0	0	0	2.11363	0	0.542522	0.222675	2.46882	0.798737	10.23	4.83845	8.60526	4.55318	0	45.3876	0	0	1.34484	0.0022739	0.432111	0
8.834	804.707	TG 47:3|TG 15:1_16:1_16:1	[M+NH4]+	13.76	804.708	C50H90O6	TG	UQDRUNRYKYCQDW-UHFFFAOYSA-N	O=C(OCC(OC(=O)CCCCCCCC=CCCCCCC)COC(=O)CCCCCCCC=CCCCCCC)CCCCCCCC=CCCCCC	101908	6.90557	5.6029	4.83338	4.16796	4.87711	2.77685	1.82193	3.05786	4.36356	8.19506	2.35764	6.34725	3.14093	3.71047	2.31458	0	0	0	0	0	0	0	0	0	10.1963	4.68886	8.21467	0	0	44.0182	0	0	0.916029	0	0	0
9.021	818.722	TG 48:3|TG 14:1_16:1_18:1	[M+NH4]+	13.9	818.723	C51H92O6	TG	ZIGMEVARAPDBLA-UHFFFAOYSA-N	O=C(OCC(OC(=O)CCCCCCCC=CCCCCCC)COC(=O)CCCCCCCC=CCCCCCCCC)CCCCCCCC=CCCCC	104805	13.5618	10.4837	8.81014	0	0	0	0.0711852	0	2.39443	8.26267	0	4.19306	3.65092	10.0068	1.27872	0	0	0	0	0	0	0	0	0	21.7855	8.48978	16.5692	0	0	80.0295	0	0	0	0	0	0
9.46	834.753	TG 49:2|TG 16:0_16:1_17:1	[M+NH4]+	14.22	834.755	C52H96O6	TG	UNLQNCABWOVYJJ-UHFFFAOYSA-N	O=C(OCC(OC(=O)CCCCCCCC=CCCCCCC)COC(=O)CCCCCCCCCCCCCCC)CCCCCCCC=CCCCCCCC	123066	28.0122	24.7666	18.0167	0	0	0	10.1848	2.69875	12.3731	8.96599	3.78435	1.8463	16.8404	10.3414	11.9424	0	0	0	0	0	0	0	0	0	61.6475	26.6735	34.0533	0	0	142.02	0	0	0	0	0	0
10.107	930.846	TG 56:3|TG 18:1_18:1_20:1	[M+NH4]+	15.13	930.848	C59H108O6	TG	QXMHHXQBBKDSSL-UHFFFAOYSA-N	O=C(OCC(OC(=O)CCCCCCCC=CCCCCCCCC)COC(=O)CCCCCCCCCC=CCCCCCCCC)CCCCCCCC=CCCCCCCCC	95952.8	0.495217	0.723266	0.226606	2.97919	0.0276249	0	0	0	0	0	0	0	0.290856	0.143936	0.112604	0	0	0	0	0	0	0	0	0	4.72958	0.544237	0.467179	0	0	5.37065	0	0	0	0	0	0
9.895	928.831	TG 56:4|TG 18:1_18:1_20:2	[M+NH4]+	14.78	928.833	C59H106O6	TG	SQBMPFCSSGSZFV-UHFFFAOYSA-N	O=C(OCC(OC(=O)CCCCCCCC=CCCCCCCCC)COC(=O)CCCCCCCCCC=CCC=CCCCCC)CCCCCCCC=CCCCCCCCC	79086.6	0.676073	0.543129	0.355106	2.15823	0	0.0461281	0.279291	0.00342385	0.294285	0.393274	0	0	0.29668	0.0732499	0.236743	0	0	0	0	0	0	0	0	0	2.90374	0.425663	0.430276	0	0	3.56147	0	0	0	0	0	0
9.662	926.816	TG 56:5|TG 18:1_18:1_20:3	[M+NH4]+	14.56	926.817	C59H104O6	TG	XSHMZQHXHKCIMM-UHFFFAOYSA-N	O=C(OCC(OC(=O)CCCCCCCC=CCCCCCCCC)COC(=O)CCCCCCCCCC=CCC=CCC=CCC)CCCCCCCC=CCCCCCCCC	89408.7	0.980757	0.99991	0.48577	2.36258	0.571647	1.13895	0.680472	0.926167	1.21104	2.1508	0.473813	0.312866	0.525791	0.932729	0.492928	0	0.0332203	0.0373233	0	0	0.175239	0	0	0	1.62963	0.34615	0.647691	0	0	2.09009	0	0	0	0	0	0
5.874	688.491	PE 32:1|PE 16:0_16:1	[M-H]-	9.11	688.492	C37H72NO8P	PE	CZOSTDZGCCEZTJ-UHFFFAOYSA-N	O=C(OCC(OC(=O)CCCCCCCC=CCCCCCC)COP(=O)(O)OCCN)CCCCCCCCCCCCCCC	510888	0	0	0	0.256419	0.668854	0.443178	0	0.123914	0.493733	0.681601	0	0	0	0.304751	0	0	0	0	0	0.071689	0.130656	0	0	0.20778	0.497865	0	0.610356	0	0.201413	0	0.10391	0.0371809	0.189756	0.645058	0	0.251692
5.531	686.475	PE 32:2|PE 16:1_16:1	[M-H]-	8.62	686.477	C37H70NO8P	PE	PGPMCWZMPPZJML-UHFFFAOYSA-N	O=C(OCC(OC(=O)CCCCCCCC=CCCCCCC)COP(=O)(O)OCCN)CCCCCCCC=CCCCCCC	320439	0.0441973	0	0	0.0614369	0	0	0	0	0.0436659	0.150808	0.0421362	0	0.062939	0	0.10794	0.0514825	0	0.0789157	0.0536933	0	0.0626054	0.0720317	0	0	0.787997	0.0622841	0.575086	0	0	0.142866	0.0631088	0.0785288	0	0.0460671	0	0
6.316	718.538	PE 34:0|PE 16:0_18:0	[M-H]-	10.63	718.539	C39H78NO8P	PE	RPJZYOHZALDGKI-UHFFFAOYSA-N	O=C(OCC(OC(=O)CCCCCCCCCCCCCCCCC)COP(=O)(O)OCCN)CCCCCCCCCCCCCCC	61882.9	0.0583053	0.045913	0.0505234	0.0777285	0.908033	0.488092	0	0.0790085	0.341995	1.97957	0.180137	0.0804321	0.114586	0	0	0	0.122561	0.137767	0.0460578	0.102508	0.0823275	0.127157	0	0.0414605	0	0.0407908	0.35152	0	0	0.234883	0	0.6877	0	0.247792	0	0
6.217	716.522	PE 34:1|PE 16:0_18:1	[M-H]-	9.91	716.524	C39H76NO8P	PE	FHQVHHIBKUMWTI-UHFFFAOYSA-N	O=C(OCC(OC(=O)CCCCCCCC=CCCCCCCCC)COP(=O)(O)OCCN)CCCCCCCCCCCCCCC	160317	1.35442	2.6892	1.70012	3.73631	10.4032	4.95283	1.49443	2.86266	5.50767	19.509	4.04264	2.74618	3.50357	4.38793	1.82941	0.855964	0.368471	0.960526	0.438528	1.58059	2.9382	3.78408	0.633409	2.51916	0	2.31935	5.00598	1.53827	0.98341	1.22225	1.58071	1.28996	2.28192	4.3646	1.04229	0.523142
5.93	714.506	PE 34:2|PE 16:1_18:1	[M-H]-	9.19	714.508	C39H74NO8P	PE	RAMNOXDFBNFSFC-UHFFFAOYSA-N	O=C(OCC(OC(=O)CCCCCCCC=CCCCCCCCC)COP(=O)(O)OCCN)CCCCCCCC=CCCCCCC	46394.7	0.371336	0.440882	0.244664	1.71618	2.97395	1.08404	0	0.0758323	0.789297	14.8202	0.6478	0	0.0727788	1.66836	0	0	0	0	0	0	0.709039	0	0	0	0	0	0.37753	0	0	0	0	0	0	0.76006	0	0
6.56	744.553	PE 36:1|PE 18:0_18:1	[M-H]-	10.8	744.555	C41H80NO8P	PE	JQKOHRZNEOQNJE-UHFFFAOYSA-N	O=C(OCC(OC(=O)CCCCCCCC=CCCCCCCCC)COP(=O)(O)OCCN)CCCCCCCCCCCCCCCCC	138633	1.45042	2.06422	1.75959	2.58662	9.75337	5.17757	1.23227	3.17634	6.02917	11.1707	3.75099	2.36176	3.96794	3.89736	0.260765	0.703859	0.637501	1.15177	0.785895	1.33682	3.32847	4.0858	1.15456	2.62868	0	1.5158	2.11299	1.35812	1.70863	0.877822	1.34069	0.930304	1.53071	3.63687	1.24071	0.809356
6.166	742.537	PE 36:2|PE 18:1_18:1	[M-H]-	9.93	742.539	C41H78NO8P	PE	MWRBNPKJOOWZPW-UHFFFAOYSA-N	O=C(OCC(OC(=O)CCCCCCCC=CCCCCCCCC)COP(=O)(O)OCCN)CCCCCCCC=CCCCCCCCC	654953	27.6809	36.8526	25.9755	50.2455	35.8285	29.871	41.5606	28.2308	22.3035	31.9097	23.2562	20.0338	37.3423	39.1348	49.3919	22.5595	31.5778	36.1071	24.7262	35.5586	28.872	36.0013	33.8677	25.1219	193.305	29.0021	21.7119	28.0393	49.6675	35.9509	26.468	20.5753	33.0535	19.1501	22.4728	54.2555
5.8	740.522	PE 36:3|PE 18:1_18:2	[M-H]-	9.35	740.524	C41H76NO8P	PE	GKAFCSRKMWFPSJ-UHFFFAOYSA-N	O=C(OCC(OC(=O)CCCCCCCC=CCC=CCCCCC)COP(=O)(O)OCCN)CCCCCCCC=CCCCCCCCC	160531	0.102515	0.375553	0.433159	0	1.2875	0.793505	0	0.50737	1.40039	7.65155	1.02955	0.14021	0.518256	0.540233	0	0	0.251199	0	0	0	0.590032	0.544592	0	0	0	0	0.256925	0	0	0	0	0	0	0.740628	0	0
5.821	738.507	PE 36:4|PE 18:2_18:2	[M-H]-	9.13	738.508	C41H74NO8P	PE	DBQBKPDDWNUJJW-UHFFFAOYSA-N	O=C(OCC(OC(=O)CCCCCCCCCC=CCC=CCC=CCC)COP(=O)(O)OCCN)CCCCCCCC=CCCCCCC	25248.7	0.617389	0.727163	0.363652	0.24234	2.24164	1.17066	0.444894	0.692301	2.09478	5.89307	1.35627	0.0168986	0.350972	0.0521039	1.01866	1.13764	0.0886998	0.55185	0	0	0.740811	1.86639	0	0	1.1721	0.575764	0.587444	0.172222	0	0.0208926	0.164609	0.0299435	2.21632	0.00818001	0	0
5.738	736.489	PE 36:5|PE 16:1_20:4	[M-H]-	8.76	736.492	C41H72NO8P	PE	CXGZFWPMXPAZEA-UHFFFAOYSA-N	O=C(OCC(OC(=O)CCCCCCC=CCC=CCC=CCC=CCC)COP(=O)(O)OCCN)CCCCCCCC=CCCCCCC	222789	1.12741	0	0	0.20062	0.0625597	0.31135	1.64163	0	3.35753	5.44048	0	0.435713	0.321306	0	0.0847449	6.4032	0	8.16968	0.180033	0	0.149678	5.70714	0	0.970966	8.11383	0	0.054878	0	0	0	0.719693	0	0.467631	0.560502	0	0
6.703	770.569	PE 38:2|PE 18:1_20:1	[M-H]-	11.14	770.571	C43H82NO8P	PE	UITCASPZWUAJBW-UHFFFAOYSA-N	O=C(OCC(OC(=O)CCCCCCCCCC=CCCCCCCCC)COP(=O)(O)OCCN)CCCCCCCC=CCCCCCCCC	24053.4	1.40207	1.31297	0.68154	2.19703	1.63189	1.80934	0.053244	0.845888	0.508999	0.652814	0.444556	0.214363	1.91481	1.11502	1.25796	0.658859	0.919911	1.61847	1.32788	0.524248	1.82377	1.89119	0.337175	1.21939	6.96438	1.23975	1.25149	0.57143	1.60326	0.171906	0.552589	0.480439	0.122911	0.979817	0.894276	0.139097
6.275	766.548	PE 38:4|PE 18:0_20:4	[M-H]-	10.03	766.539	C43H78NO8P	PE	YEHAZLUVAZKVRO-UHFFFAOYSA-N	O=C(OCC(OC(=O)CCCCCCC=CCC=CCC=CCC=CCC)COP(=O)(O)OCCN)CCCCCCCCCCCCCCCCC	159504	13.7301	7.49306	1.74278	0	8.99645	3.14504	0	0	0	14.4297	1.75158	0	0.887966	3.15954	0	0	0	0	0	0	0	0	0	0	0	0	8.9164	0	0	0	0.927987	0	0	0.816924	0	0
6.138	766.537	PE 38:4|PE 18:0_20:4	[M-H]-	10.03	766.539	C43H78NO8P	PE	YEHAZLUVAZKVRO-UHFFFAOYSA-N	O=C(OCC(OC(=O)CCCCCCC=CCC=CCC=CCC=CCC)COP(=O)(O)OCCN)CCCCCCCCCCCCCCCCC	105689	6.22034	4.38666	6.08162	13.8385	5.03456	8.90581	2.75738	8.90926	5.85283	2.64018	12.1928	10.492	3.00925	3.77871	17.0656	1.8559	5.39505	2.73253	5.82661	2.14047	2.31792	0.0843862	2.15884	2.24316	4.73392	3.35586	1.076	5.03488	2.63519	20.4656	2.29257	2.03536	3.00836	5.28713	3.05135	3.433
5.986	764.521	PE 38:5|PE 18:1_20:4	[M-H]-	9.48	764.524	C43H76NO8P	PE	ZYMZKMQPPJPQHY-UHFFFAOYSA-N	O=C(OCC(OC(=O)CCCCCCC=CCC=CCC=CCC=CCC)COP(=O)(O)OCCN)CCCCCCCC=CCCCCCCCC	74253.2	1.79699	0.0698566	0.108519	1.8318	2.27356	2.42918	0.486476	3.4196	4.10969	10.9509	2.88142	7.29715	2.11261	4.45885	0.288014	1.06872	0.0273328	0.866128	0.521076	0.329422	1.15028	1.481	0.859803	1.30936	1.45846	0.0741924	2.55091	0.665634	0.656189	0	0.766197	0.320592	1.25105	1.34471	0.418263	0
5.416	760.49	PE 38:7|PE 16:1_22:6	[M-H]-	8.54	760.492	C43H72NO8P	PE	PMUXXFUNXMXIFC-UHFFFAOYSA-N	O=C(OCC(OC(=O)CCC=CCC=CCC=CCC=CCC=CCC=CCC)COP(=O)(O)OCCN)CCCCCCCC=CCCCCCC	96063.9	0.282992	0.192075	0	0.102425	0.282489	0.159941	0	0.167211	0.0447587	0.553753	0	5.72191	0.476557	0.656771	0.848042	0.266506	0.0597078	0.0777077	0.17252	0	0.23745	0.22127	0	0.342692	1.17075	0.0718032	0.251139	0.0907921	0.0787032	0.63869	0.0423003	0	0	0.237835	0.422323	0
6.171	790.537	PE 40:6|PE 18:0_22:6	[M-H]-	9.87	790.539	C45H78NO8P	PE	XYYHNDVKALDFHQ-UHFFFAOYSA-N	O=C(OCC(OC(=O)CCC=CCC=CCC=CCC=CCC=CCC=CCC)COP(=O)(O)OCCN)CCCCCCCCCCCCCCCCC	33198.7	0.846051	1.23572	0.583362	1.77262	3.43969	2.10213	0.0395851	1.45272	2.93908	3.04105	2.62073	0.340225	2.10922	2.78783	1.77554	0.173973	0	0	0	0.619448	1.06003	1.36446	0	0.69738	0	0.56747	1.27594	0.607367	0.0506172	0.00618114	0.113142	0.228383	0.351238	0.954735	0.303016	0
5.777	788.521	PE 40:7|PE 18:1_22:6	[M-H]-	9.36	788.524	C45H76NO8P	PE	JZSZAGWWWKKXLO-UHFFFAOYSA-N	O=C(OCC(OC(=O)CCC=CCC=CCC=CCC=CCC=CCC=CCC)COP(=O)(O)OCCN)CCCCCCCC=CCCCCCCCC	29665.2	1.00509	0.794429	0.122695	0.986034	1.61747	0.853945	0.0687971	1.36887	2.26969	3.39529	1.5668	1.68311	0.203793	3.63412	1.12958	0.379272	0	0.0597502	0.536679	0.532619	0.315383	3.29897	0.378175	0.742763	0.303219	1.49828	1.23477	0.556347	0.579476	0.163459	0.160718	0.356155	0.250501	0.702635	0.0259147	1.95153
6.443	700.527	PE O-34:2|PE O-16:1_18:1	[M-H]-	10.17	700.529	C39H76NO7P	EtherPE	RFPQMVKZNQOUGY-UHFFFAOYSA-N	O=C(OC(COCCCCCCCCC=CCCCCCC)COP(=O)(O)OCCN)CCCCCCCC=CCCCCCCCC	30136	1.01077	1.38745	0.858005	2.06786	4.54332	2.80198	0.828799	1.39272	1.70345	3.75726	1.48242	0.928585	2.63396	2.71585	0.856471	0.01201	0.278349	0.411578	0.274904	0.787607	1.33498	2.07576	0.520618	1.53228	0	0.82434	1.77891	0.677677	0.747387	0.533011	0.646526	0.389533	0.947488	1.64482	0.990276	0
6.581	728.558	PE O-36:2|PE O-16:1_20:1	[M-H]-	11.35	728.56	C41H80NO7P	EtherPE	YXTRSCFEJBBRNO-UHFFFAOYSA-N	O=C(OC(COCCCCCCCCC=CCCCCCC)COP(=O)(O)OCCN)CCCCCCCCCC=CCCCCCCCC	44009.9	0	0.0185958	0.105498	2.17745	0.474153	0.624716	0	0	0.673884	1.43968	0	0.73589	0.842962	0.390281	1.70791	0	0	0	0.662942	0.657908	0.918841	2.00266	0	1.65358	10.7964	0.70104	0.766852	0.0253074	0	5.02211	0	0	1.86976	0.216917	0.44354	1.93552
6.471	726.542	PE O-36:3|PE O-18:2_18:1	[M-H]-	10.55	726.544	C41H78NO7P	EtherPE	KTJAFMBXBPVGGI-UHFFFAOYSA-N	O=C(OC(COCCCCCCCCC=CCC=CCCCCC)COP(=O)(O)OCCN)CCCCCCCC=CCCCCCCCC	13502.1	0.480301	0.451722	0.196864	1.49127	1.21705	0.849622	0.189962	0.434035	0.502497	1.56588	0.730052	0.200853	0.873739	1.49123	0.381012	0.0475716	0.0718497	0.209023	0.0767921	0.10205	0.375684	0.871458	0.143463	0.579655	0.355668	0.351528	0.569533	0.270953	0.117501	4.00791	0.302877	0.0665693	1.15462	0.554542	0.340879	0.11379
6.119	722.511	PE O-36:5|PE O-16:1_20:4	[M-H]-	9.65	722.513	C41H74NO7P	EtherPE	YATSYZSZUULQDZ-UHFFFAOYSA-N	O=C(OC(COCCCCCCCCC=CCCCCCC)COP(=O)(O)OCCN)CCCCCCC=CCC=CCC=CCC=CCC	123540	6.95265	5.32522	2.83917	7.56064	6.89821	7.4948	6.64997	7.28152	12.4567	18.3022	6.86611	3.94254	9.55244	10.4504	10.1288	7.27431	1.66871	11.4181	1.61035	3.24412	4.04028	15.2447	2.43441	6.98692	42.566	3.08797	6.28088	3.41448	3.24718	1.96607	3.18452	1.3929	13.9372	5.74186	2.47136	4.40122
6.9	752.558	PE O-38:4|PE O-16:1_22:3	[M-H]-	11.15	752.56	C43H80NO7P	EtherPE	KGUFJBOXYGWRSC-UHFFFAOYSA-N	O=C(OC(COCCCCCCCCC=CCCCCCC)COP(=O)(O)OCCN)CCCCCCCCC=CCC=CCC=CCCCCC	354321	0.0485523	0.0676981	0.0821049	0.0538086	0.301273	0.0722806	0.0423941	0.0891536	0.160141	0.336679	0.0833488	0.0454385	0.0454838	1.934	0.931561	0	0.0553768	0	0.021682	0.091278	0.0614875	0.101248	0.0381484	0.0648842	0.392967	0.0243303	0.0644665	0.0286908	0	0.215307	0.0259039	0.00707979	0.0724615	0.0363343	0.0293058	0
6.443	750.542	PE O-38:5|PE O-16:1_22:4	[M-H]-	10.54	750.544	C43H78NO7P	EtherPE	OZSVECGNTALICE-UHFFFAOYSA-N	O=C(OC(COCCCCCCCCC=CCCCCCC)COP(=O)(O)OCCN)CCCCCCCCC=CCC=CCC=CCC=CCC	315425	1.17832	1.27478	1.01429	1.39362	3.03552	1.773	0.732633	1.99683	2.12175	38.8289	1.85558	0.672949	1.63943	1.94271	0.710401	0.0497805	0.0393132	0.237572	0.219172	0.476917	0.569081	2.16685	0.426577	1.14469	0	0.576372	1.33084	0.4506	0.263953	0	0.557959	0.301443	0.300292	1.51303	0.784992	0
6.141	748.526	PE O-38:6|PE O-18:2_20:4	[M-H]-	10.04	748.529	C43H76NO7P	EtherPE	QGMRGDWLZOYPFY-UHFFFAOYSA-N	O=C(OC(COCCCCCCCCC=CCC=CCCCCC)COP(=O)(O)OCCN)CCCCCCC=CCC=CCC=CCC=CCC	13326.8	2.86249	3.10199	1.14827	2.96519	3.06492	3.12551	1.41879	3.69114	3.65781	11.1766	3.21283	1.7009	3.61737	4.92244	1.80005	0.680326	0.734658	1.58297	0.62638	1.19505	1.87502	4.05108	1.48733	2.90827	0.397094	1.70543	3.40869	1.14253	1.49538	1.71959	1.31267	0.664767	2.03927	2.87972	1.21908	3.13869
6.021	746.511	PE O-38:7|PE O-16:1_22:6	[M-H]-	9.58	746.513	C43H74NO7P	EtherPE	KGCPGAKRLOCUEV-UHFFFAOYSA-N	O=C(OC(COCCCCCCCCC=CCCCCCC)COP(=O)(O)OCCN)CCC=CCC=CCC=CCC=CCC=CCC=CCC	366867	2.80393	2.60113	1.13638	3.05659	4.0828	2.63891	0.744475	3.45218	3.82388	4.60492	3.82254	1.21213	3.93844	7.16427	4.05707	0.732402	0.622277	1.21829	0.683896	2.19836	1.44445	3.69096	1.11253	2.44666	1.81926	1.30314	3.68709	1.75631	1.41595	1.34831	1.62022	0.817836	2.08159	2.3806	1.51569	0.72159
6.684	778.574	PE O-40:5|PE O-18:1_22:4	[M-H]-	11.72	778.576	C45H82NO7P	EtherPE	AXKTVZFNYZPELI-UHFFFAOYSA-N	O=C(OC(COCCCCCCCCC=CCCCCCCCC)COP(=O)(O)OCCN)CCCCCCCCC=CCC=CCC=CCC=CCC	225.14	0.108059	0.0516777	0.0462629	0	0.171025	0.0637684	0.0268024	0.194564	0.111755	0.534403	0.230123	0	0.115227	0.169698	0.0350854	0	0	0	0	0	0.0428578	0.0532566	0	0	0	0	0.0285472	0	0	0.170839	0	0	0.028876	0.12276	0.0259003	0
6.044	772.526	PE O-40:8|PE O-18:2_22:6	[M-H]-	9.94	772.529	C45H76NO7P	EtherPE	VVEHXBSUSFPSAC-UHFFFAOYSA-N	O=C(OC(COCCCCCCCCC=CCC=CCCCCC)COP(=O)(O)OCCN)CCC=CCC=CCC=CCC=CCC=CCC=CCC	132816	0.479387	0.246259	0.15092	0.966271	0.948257	0.408695	0.102596	1.12903	1.01468	1.51884	0.563913	0.178924	0.667969	1.59011	0.717187	0.448301	0.525551	0.183081	0.0563609	0.0724438	0.184104	0.618028	0	0.563114	0	0.259985	0.78079	0	0.476009	0.138651	0.0732901	0	0.225103	0.516873	0.123215	0
4.442	784.571	low score: PE 39:2|PE 17:0_22:2	[M-H]-	11.79	784.586	C44H84NO8P	PE	QZLCFKDKEIAKLH-UHFFFAOYSA-N	O=C(OCC(OC(=O)CCCCCCCCCCCC=CCC=CCCCCC)COP(=O)(O)OCCN)CCCCCCCCCCCCCCCC	258262	2.78999	5.54344	3.84674	7.98892	14.572	6.76567	3.22546	5.13007	8.11664	10.1693	5.83043	2.55125	8.17153	15.1326	7.7704	1.98403	2.31727	3.42453	0.917911	4.60855	6.14167	11.6683	1.47878	3.35475	34.6443	3.05856	7.57612	2.86982	5.68743	6.1163	3.30952	1.7363	8.23943	4.29035	1.75379	8.09996
6.187	768.593	low score: PE O-39:3|PE O-17:0_22:3	[M-H]-	12.44	768.591	C44H84NO7P	EtherPE	ZJTDFOUSJBCVLI-UHFFFAOYSA-N	O=C(OC(COCCCCCCCCCCCCCCCCC)COP(=O)(O)OCCN)CCCCCCCCC=CCC=CCC=CCCCCC	149205	1.07844	2.22034	1.08019	3.13513	4.8727	2.47879	0.790554	1.22877	1.92517	3.06283	1.93244	0.889242	2.41131	3.20269	1.54348	0	0	0	0	0.299541	0.980156	2.14459	0	1.00407	0.730313	0.60206	1.37998	0.0112737	0.655532	0.305225	0	0	1.45932	0.848745	0.0167831	0.552459
6.341	747.516	PG 34:1|PG 16:0_18:1	[M-H]-	8.76	747.518	C40H77O10P	PG	PAZGBAOHGQRCBP-UHFFFAOYSA-N	O=C(OCC(OC(=O)CCCCCCCC=CCCCCCCCC)COP(=O)(O)OCC(O)CO)CCCCCCCCCCCCCCC	29607.5	1.28968	2.46091	1.3839	3.74639	4.61458	2.01175	0.334282	1.86368	1.23794	2.70973	1.63326	0.326217	2.77888	3.04184	1.79614	0	0	0	0	0.424233	5.20634	2.99339	0	1.29014	6.60966	0.712783	2.94849	0.230039	0.81723	0.854547	0	0.129253	0.427038	0.493483	0.477392	0.755608
6.7	775.548	PG 36:1|PG 18:0_18:1	[M-H]-	9.2	775.549	C42H81O10P	PG	ZEFGRNLJASLRBZ-UHFFFAOYSA-N	O=C(OCC(OC(=O)CCCCCCCC=CCCCCCCCC)COP(=O)(O)OCC(O)CO)CCCCCCCCCCCCCCCCC	65556.1	0	0.293569	0.189255	1.22851	0.778212	0.956107	0	0	0.440346	0.445222	0.169472	0	0.197586	2.82998	0.286799	0	0.173956	1.32921	0	0.12663	0	1.59198	0	0.221096	0.716642	0.122907	0	0	0.127562	0	1.3924	0	1.16305	0.177756	0	0
6.37	773.532	PG 36:2|PG 18:1_18:1	[M-H]-	8.75	773.534	C42H79O10P	PG	DSNRWDQKZIEDDB-UHFFFAOYSA-N	O=C(OCC(OC(=O)CCCCCCCC=CCCCCCCCC)COP(=O)(O)OCC(O)CO)CCCCCCCC=CCCCCCCCC	54307.1	0.38982	0.957123	0.299344	3.03066	3.87062	2.02327	0.349681	0.991932	1.15929	1.43068	1.57449	1.28872	1.60015	7.60812	2.41269	0.502385	0.608422	1.57943	0.295221	2.05594	1.30633	3.8267	0.667332	1.36751	10.3155	1.7032	3.41008	0.893531	2.6923	1.27728	1.65183	1.11295	1.62246	2.23292	0.787528	1.58708
5.762	819.516	PG 40:7|PG 18:1_22:6	[M-H]-	8.28	819.518	C46H77O10P	PG	FZJRPYWBMGYDIA-UHFFFAOYSA-N	O=C(OCC(OC(=O)CCC=CCC=CCC=CCC=CCC=CCC=CCC)COP(=O)(O)OCC(O)CO)CCCCCCCC=CCCCCCCCC	43417.9	5.47232	13.0772	7.34841	26.1467	32.939	15.4062	7.65189	10.7349	12.5264	23.9689	11.9608	8.67496	20.6049	33.1911	14.6328	3.9523	3.26255	13.2735	2.20014	13.5066	12.8676	26.2633	3.33582	9.07184	41.1144	7.85897	21.9357	7.85775	14.7551	9.27718	10.0878	5.55505	10.4484	12.3934	4.37992	12.5847
5.838	807.5	PI 32:1|PI 16:0_16:1	[M-H]-	8.18	807.503	C41H77O13P	PI	QAWXBJDYTIBLRK-UHFFFAOYSA-N	O=C(OCC(OC(=O)CCCCCCCC=CCCCCCC)COP(=O)(O)OC1C(O)C(O)C(O)C(O)C1O)CCCCCCCCCCCCCCC	34907	0.172213	0.264625	0.112312	0.610129	1.09437	0.665614	0.105758	0.410287	0.53292	0.555461	0.738802	0.678071	0.512924	1.88447	0.494349	0.21242	0.148595	0.349787	0.102016	0.580082	0.490439	1.17231	0.213912	0.528761	0.527574	0.557067	1.28471	0.253656	0.435864	0.294133	0.555708	0.471556	0.553996	1.01544	0.344254	0.269938
6.185	835.532	PI 34:1|PI 16:0_18:1	[M-H]-	8.49	835.534	C43H81O13P	PI	PDLAMJKMOKWLAJ-UHFFFAOYSA-N	O=C(OCC(OC(=O)CCCCCCCC=CCCCCCCCC)COP(=O)(O)OC1C(O)C(O)C(O)C(O)C1O)CCCCCCCCCCCCCCC	370955	2.41754	3.61558	2.75708	5.26381	9.31309	5.06833	2.31424	4.44022	5.75832	9.30593	5.61242	4.56439	6.60483	8.22118	2.99819	1.67112	0.796812	2.9396	0.760273	3.81087	4.83092	8.04576	1.06929	3.50771	2.10274	2.57044	8.264	2.23066	2.38874	2.13635	3.39373	2.35368	3.56765	5.63605	1.91461	2.14047
5.909	833.516	PI 34:2|PI 16:1_18:1	[M-H]-	8.17	833.519	C43H79O13P	PI	GXAHXPDRXNWFIX-UHFFFAOYSA-N	O=C(OCC(OC(=O)CCCCCCCC=CCCCCCCCC)COP(=O)(O)OC1C(O)C(O)C(O)C(O)C1O)CCCCCCCC=CCCCCCC	169473	1.08195	1.04271	0.62548	1.51902	2.53272	1.1676	0	0.360986	0.611605	0.485496	0.287976	0.128109	0.454999	3.11594	0.470055	0.00150403	0	0.100356	0	0.322264	0.765893	1.24547	0	0.077	0.618275	0.619907	1.97744	0	0.0469513	0.461073	0.740524	0	0.254978	0.941246	0	0
6.549	863.563	PI 36:1|PI 18:0_18:1	[M-H]-	8.87	863.565	C45H85O13P	PI	YOBFISPJJWPPTK-UHFFFAOYSA-N	O=C(OCC(OC(=O)CCCCCCCC=CCCCCCCCC)COP(=O)(O)OC1C(O)C(O)C(O)C(O)C1O)CCCCCCCCCCCCCCCCC	135556	1.07906	1.90283	1.68348	2.89677	6.29102	3.59485	1.5735	3.26152	5.2561	6.5516	3.79388	3.17471	3.0064	2.80501	1.28872	0.591209	0.402461	0.910792	0.310541	1.79228	2.40862	4.02655	0.446578	1.93769	0.53516	1.23376	2.66306	1.20179	1.17485	1.25536	1.53569	0.776388	1.30198	3.16538	1.02822	1.49957
6.234	861.547	PI 36:2|PI 18:1_18:1	[M-H]-	8.62	861.55	C45H83O13P	PI	LALGUHSIWLNTNW-UHFFFAOYSA-N	O=C(OCC(OC(=O)CCCCCCCC=CCCCCCCCC)COP(=O)(O)OC1C(O)C(O)C(O)C(O)C1O)CCCCCCCC=CCCCCCCCC	241020	2.74686	4.26825	3.40478	4.94976	9.8247	5.04863	2.26037	5.05781	6.26865	9.13238	6.22798	4.34621	4.94972	8.53528	2.98922	1.16433	0.705805	1.86047	0.64084	3.61227	3.79394	6.6664	0.727983	3.11289	1.98543	2.41487	11.2108	2.082	2.10209	3.00057	3.34197	1.5446	2.8931	4.28236	1.30304	2.37381
6.078	859.531	PI 36:3|PI 16:0_20:3	[M-H]-	8.35	859.534	C45H81O13P	PI	UIRZYDCTGNCXNQ-UHFFFAOYSA-N	O=C(OCC(OC(=O)CCCCCCCCCC=CCC=CCC=CCC)COP(=O)(O)OC1C(O)C(O)C(O)C(O)C1O)CCCCCCCCCCCCCCC	113212	0.172693	0.375214	0.188781	0.411419	0.842301	0.302337	0	1.30029	0.290697	0.410054	0.715988	1.24646	1.28608	0.431932	0.179902	0.0120201	0.285391	0.848101	0.27178	1.04273	1.20511	1.77692	0.267021	0.937817	0.192165	0.143071	0.435882	0.826633	0.121546	0.0243474	1.35329	0.226227	1.76792	1.7554	0.570092	0.694328
5.997	859.532	PI 36:3|PI 16:0_20:3	[M-H]-	8.35	859.534	C45H81O13P	PI	UIRZYDCTGNCXNQ-UHFFFAOYSA-N	O=C(OCC(OC(=O)CCCCCCCCCC=CCC=CCC=CCC)COP(=O)(O)OC1C(O)C(O)C(O)C(O)C1O)CCCCCCCCCCCCCCC	115735	1.66202	1.09845	1.04646	1.93594	2.95595	1.56927	0.706676	1.36171	1.94458	1.81173	2.08997	1.20659	1.1275	2.40367	0.970388	0.468606	0.285391	0.848101	0.27178	0.226062	1.45446	2.15025	0.267021	0.937817	1.41155	0.570385	2.01673	0.826633	0.834041	0.73476	1.49066	0.560148	1.76792	1.90378	0.570092	0.694328
5.882	857.516	PI 36:4|PI 16:0_20:4	[M-H]-	8.13	857.519	C45H79O13P	PI	VWRYMIZQLPXULA-UHFFFAOYSA-N	O=C(OCC(OC(=O)CCCCCCC=CCC=CCC=CCC=CCC)COP(=O)(O)OC1C(O)C(O)C(O)C(O)C1O)CCCCCCCCCCCCCCC	269094	3.00027	3.34748	2.01527	4.23345	6.94234	4.33055	2.55799	5.1015	4.83781	5.62583	5.42047	3.61409	3.17016	7.1097	2.86215	1.41291	0.788549	2.0126	0.673638	2.19055	2.7904	7.25915	0.807429	3.15794	2.27094	1.61555	4.29334	2.04772	2.25414	1.48622	2.79511	1.47011	5.21396	3.82901	1.36717	2.12894
6.61	889.578	PI 38:2|PI 18:0_20:2	[M-H]-	8.97	889.581	C47H87O13P	PI	RZFIPFIGUWXYNB-UHFFFAOYSA-N	O=C(OCC(OC(=O)CCCCCCCCCC=CCC=CCCCCC)COP(=O)(O)OC1C(O)C(O)C(O)C(O)C1O)CCCCCCCCCCCCCCCCC	137382	0.291415	0.383243	0.582614	0.843002	1.7577	0.844107	0.207876	0.905178	1.18288	1.60188	1.50553	0.799287	1.07611	0.79979	0.486301	0.386075	0.226004	0.539457	0.226448	1.01933	1.10285	1.74734	0.216123	0.936835	0.242825	0.448558	1.03995	0.648919	0.624115	0.6658	0.587297	0.434691	0.58195	1.017	0.46502	0.695506
6.384	887.561	PI 38:3|PI 18:0_20:3	[M-H]-	8.73	887.565	C47H85O13P	PI	GGSSNEAFVQRIHU-UHFFFAOYSA-N	O=C(OCC(OC(=O)CCCCCCCCCC=CCC=CCC=CCC)COP(=O)(O)OC1C(O)C(O)C(O)C(O)C1O)CCCCCCCCCCCCCCCCC	276399	3.03173	3.85745	3.19027	5.20798	10.6637	5.4012	3.80763	6.29607	7.91087	9.6838	6.70662	4.05387	6.27938	6.20615	3.13287	3.15138	1.50911	2.90503	1.04485	3.56573	4.22944	7.6695	1.7527	3.64506	2.93714	2.24533	6.57232	2.94039	2.5886	3.50405	3.59705	1.67044	5.11258	4.58471	1.51021	2.93586
6.247	885.547	PI 38:4|PI 18:0_20:4	[M-H]-	8.45	885.55	C47H83O13P	PI	OJESNYFIPWSOPO-UHFFFAOYSA-N	O=C(OCC(OC(=O)CCCCCCC=CCC=CCC=CCC=CCC)COP(=O)(O)OC1C(O)C(O)C(O)C(O)C1O)CCCCCCCCCCCCCCCCC	1465886	22.1569	30.3568	21.3328	27.1604	51.5769	30.6847	23.3525	42.4083	51.3203	64.2491	48.5342	27.3129	27.2473	40.1023	18.0815	9.32269	4.46492	9.59565	5.51978	16.4084	21.5016	37.508	5.87323	21.0175	8.48393	10.2212	44.9181	12.6157	11.4015	11.7282	12.1454	8.00162	20.1572	25.8428	8.49785	13.5789
5.92	883.531	PI 38:5|PI 18:1_20:4	[M-H]-	8.2	883.534	C47H81O13P	PI	XGZVRASBCZTHNO-UHFFFAOYSA-N	O=C(OCC(OC(=O)CCCCCCC=CCC=CCC=CCC=CCC)COP(=O)(O)OC1C(O)C(O)C(O)C(O)C1O)CCCCCCCC=CCCCCCCCC	567284	6.82647	6.2273	3.73206	7.79625	10.7297	8.06497	4.38729	9.02928	9.2746	12.1178	9.5748	6.91135	6.49421	13.7161	5.92098	2.47949	1.54256	3.20677	1.58801	5.19273	5.77024	11.0803	1.82249	5.20667	4.55493	2.98792	6.9433	3.35277	3.50004	3.42351	4.63803	2.193	5.50399	5.65535	2.38983	4.07159
6.588	901.579	PI 39:3|PI 18:0_21:3	[M-H]-	8.96	901.581	C48H87O13P	PI	CYMDUGNVEBGOQY-UHFFFAOYSA-N	O=C(OCC(OC(=O)CCCCCCCC=CCC=CCC=CCCCCC)COP(=O)(O)OC1C(O)C(O)C(O)C(O)C1O)CCCCCCCCCCCCCCCCC	54311.5	0.184424	0.266072	0.230441	0.408542	0.762661	0.388111	0.195105	0.313622	0.418294	0.566246	0.586348	0.271826	0.361158	0.238162	0.163074	0.0909453	0.0620949	0.0924025	0.00784295	0.279571	0.305702	0.450462	0.0845805	0.298502	0.0406408	0.112922	0.286452	0.112348	0.126605	0.0422722	0.192133	0.11171	0.205103	0.299531	0.134697	0.288212
6.757	915.595	PI 40:3|PI 18:0_22:3	[M-H]-	9.15	915.597	C49H89O13P	PI	FPMGZGDSFLCJRN-UHFFFAOYSA-N	O=C(OCC(OC(=O)CCCCCCCCC=CCC=CCC=CCCCCC)COP(=O)(O)OC1C(O)C(O)C(O)C(O)C1O)CCCCCCCCCCCCCCCCC	44440.5	0.0819418	0.19879	0.204767	0.301674	0.663799	0.281633	0.0845532	0.254649	0.377259	0.465802	0.490676	0.0690583	0.31781	0.191909	0.0887056	0.0771947	0.0485203	0.0640355	0.0168102	0.1789	0.291368	0.403851	0.0215441	0.272251	0	0.0998792	0.24923	0.114569	0.167203	0.0728848	0.13928	0.0534692	0.0892552	0.224143	0.107242	0.112343
6.484	913.578	PI 40:4|PI 18:0_22:4	[M-H]-	8.85	913.581	C49H87O13P	PI	VTYLJIRGLIZEIC-UHFFFAOYSA-N	O=C(OCC(OC(=O)CCCCCCCCC=CCC=CCC=CCC=CCC)COP(=O)(O)OC1C(O)C(O)C(O)C(O)C1O)CCCCCCCCCCCCCCCCC	104219	0.961847	1.10946	0.946027	1.47982	3.28191	1.81895	0.788595	1.91757	2.6805	3.78923	2.46282	1.43333	1.49523	1.79584	0.887824	0.41022	0.216705	0.465601	0.20035	1.01446	1.24329	2.12365	0.232794	1.1844	0.250227	0.560931	1.42304	0.753268	0.657714	0.761199	0.783823	0.332411	1.01033	1.58652	0.544766	0.72108
6.262	911.563	PI 40:5|PI 18:0_22:5	[M-H]-	8.52	911.565	C49H85O13P	PI	QLABQLNIHHHJCI-UHFFFAOYSA-N	O=C(OCC(OC(=O)CCCCCC=CCC=CCC=CCC=CCC=CCC)COP(=O)(O)OC1C(O)C(O)C(O)C(O)C1O)CCCCCCCCCCCCCCCCC	81263.8	0.922247	1.60574	0.988894	1.69667	3.16784	1.45017	1.12494	2.19806	2.88757	3.98001	2.64188	1.75269	1.22654	2.61949	0.676629	0.455406	0.294424	0.715786	0.193647	0.803418	0.759582	1.99821	0.414378	0.648828	0.314428	0.710335	2.82169	0.558839	0.819924	0.623866	0.632211	0.294149	1.35684	1.79718	0.618828	1.0784
5.847	907.532	PI 40:7|PI 18:1_22:6	[M-H]-	8.15	907.534	C49H81O13P	PI	QHPDGSFYNQHVMI-UHFFFAOYSA-N	O=C(OCC(OC(=O)CCC=CCC=CCC=CCC=CCC=CCC=CCC)COP(=O)(O)OC1C(O)C(O)C(O)C(O)C1O)CCCCCCCC=CCCCCCCCC	40480.4	0.00111531	0.124312	0.114886	0.334851	0.344592	0.13619	0	0	0.184657	0.0367353	0.130535	0	0.0928437	0.522097	0.239378	0	0	0	0	0.237533	0.149116	0.380328	0	0.149685	0.218836	0.103499	0.348547	0.0327145	0.030644	0.390852	0	0	0	0	0	0
Table S6 mol% PC composition of shipped 'discovery' cells
Average Rt(min)	Average Mz	Metabolite name	Adduct type	Reference RT	Reference m/z	Formula	Ontology	INCHIKEY	SMILES	S/N average	05092024_Cntrl_01	05092024_Cntrl_02	05092024_Cntrl_03	05102024_Cntrl_04	05102024_Cntrl_05	05102024_Cntrl_06	05162024_Cntrl_07	05162024_Cntrl_08	05162024_Cntrl_09	05162024_Cntrl_10	05162024_Cntrl_11	05162024_Cntrl_12	05092024_DRO_01	05092024_DRO_02	05092024_DRO_03	05102024_DRO_04	05102024_DRO_05	05102024_DRO_06	05162024_DRO_07	05162024_DRO_08	05162024_DRO_09	05162024_DRO_10	05162024_DRO_11	05162024_DRO_12	05092024_ORO_01	05092024_ORO_02	05092024_ORO_03	05102024_ORO_04	05102024_ORO_05	05102024_ORO_06	05162024_ORO_07	05162024_ORO_08	05162024_ORO_09	05162024_ORO_10	05162024_ORO_11	05162024_ORO_12
5.304	678.505	PC 28:0|PC 14:0_14:0	[M+H]+	8.26	678.507	C36H72NO8P	PC	CITHEXJVPOWHKC-UHFFFAOYSA-N	O=C(OCC(OC(=O)CCCCCCCCCCCCC)COP(=O)([O-])OCC[N+](C)(C)C)CCCCCCCCCCCCC	119221	0.255068	0.0509083	0.0024072	0.425521	0.312725	0.301161	0.114515	0.19481	0.410428	0.219596	0.220643	0.312779	0.468989	0.55612	0.440628	0.359361	0.367389	0.386151	0.527111	0.527185	0.475576	0.492654	0.626797	0.46132	0.869819	0.428193	0.536421	0.457811	0.446232	0.429529	0.424439	0.546573	0.375621	0.414953	0.482975	0.427387
5.482	692.521	PC 29:0	[M+H]+	8.63	692.523	C37H74NO8P	PC	SKOWLUIESCACCS-UHFFFAOYSA-N	O=C(OCC(OC(=O)CCCC)COP(=O)([O-])OCC[N+](C)(C)C)CCCCCCCCCCCCCCCCCCCCCCC	207147	0.161483	0.150474	0.142022	0.142368	0.146098	0.155919	0.137507	0.135106	0.209378	0.115592	0.125392	0.151374	0.125346	0.20536	0.180763	0.271371	0.101372	0.229462	0.156771	0.137924	0.159287	0.192915	0.0520464	0.117386	0.417236	0.179171	0.184965	0.115529	0.198616	0.103375	0.0865862	0.257634	0.197943	0.192592	0.10287	0.156019
5.702	706.537	PC 30:0|PC 14:0_16:0	[M+H]+	8.93	706.538	C38H76NO8P	PC	RFVFQQWKPSOBED-UHFFFAOYSA-N	O=C(OCC(OC(=O)CCCCCCCCCCCCCCC)COP(=O)([O-])OCC[N+](C)(C)C)CCCCCCCCCCCCC	3606066	3.91394	3.7328	3.65312	4.15742	4.32536	3.84789	3.06834	3.50669	4.29775	3.41603	3.69132	4.04339	4.60348	5.67141	4.62077	5.44891	4.54245	4.95503	4.5295	4.74454	4.73556	4.47464	4.81888	3.87271	7.07774	5.15699	5.18289	4.93432	4.45329	5.05859	4.75641	5.7749	4.71264	4.61451	4.76485	4.85094
5.371	704.521	PC 30:1|PC 14:0_16:1	[M+H]+	8.37	704.523	C38H74NO8P	PC	PFECOBLWBNNVHF-UHFFFAOYSA-N	O=C(OCC(OC(=O)CCCCCCCC=CCCC)COP(=O)([O-])OCC[N+](C)(C)C)CCCCCCCCCCCCCCCC	91801.5	0.479592	0.402247	0.439299	0.591702	0.554343	0.557283	0.357675	0.432065	0.636227	0.41181	0.456053	0.470281	0.658977	1.03127	0.691269	0.519397	0.624919	0.625147	0.594644	0.662295	0.642697	0.676437	0.798844	0.517337	1.46108	0.651381	0.776916	0.595017	0.653919	0.805382	0.642281	0.697082	0.56207	0.614453	0.543471	0.659533
5.89	720.552	PC 31:0|PC 15:0_16:0	[M+H]+	9.24	720.554	C39H78NO8P	PC	LLHISNQVRRYJGL-UHFFFAOYSA-N	O=C(OCC(OC(=O)CCCCCCCCCCCCCCC)COP(=O)([O-])OCC[N+](C)(C)C)CCCCCCCCCCCCCC	162684	0.99572	1.17454	0.997281	0.901098	0.879194	0.969063	1.00764	1.00238	1.01452	0.917602	0.901641	0.955337	0.916339	1.06528	0.840265	1.02694	1.03086	1.38456	0.973225	0.779036	0.911177	0.9039	0.913791	0.868433	1.04165	1.12499	0.994064	1.07713	0.841022	1.1194	0.994675	1.05974	0.914031	0.877826	0.903213	0.909925
6.227	718.536	PC 31:1	[M+H]+	8.81	718.538	C39H76NO8P	PC	UPVBGIUAKUZSSB-UHFFFAOYSA-N	O=C(OCC(OC(=O)CCCCCCCC=CCCCCC)COP(=O)([O-])OCC[N+](C)(C)C)CCCCCCCCCCCCCCC	38187.6	0.0367237	0.0363907	0.0389638	0.0206239	0.0636484	0.0614608	0	0.0489886	0.0444503	0.176879	0.0507923	0.0113839	0.0802367	0.00858269	0.022376	0.0553304	0	0.0194787	0.0501046	0	0.0147841	0.0579552	0	0.0533439	0.00632793	0.0216511	0.0484251	0.0149311	0	0.0849387	0.0427473	0.0281493	0.0253949	0.0834292	0.0616859	0.0121176
5.578	718.537	PC 31:1	[M+H]+	8.71	718.538	C39H76NO8P	PC	QFRDOHQEAPYEBT-UHFFFAOYSA-N	O=C(OCC(OC(=O)CCCCCCCCCCC=CCCCCCCCCCC)COP(=O)([O-])OCC[N+](C)(C)C)CCCCCCC	222005	0.305895	0.348865	0.127245	0.359647	0.267592	0.31466	0.160671	0.233997	0.320027	0.267681	0.260325	0.237777	0.350222	0.39697	0.394317	0.11955	0.145203	0.172735	0.228538	0.34778	0.283834	0.330554	0.0810021	0.204861	0.572556	0.296466	0.376883	0.181759	0.21225	0.129452	0.334155	0.176162	0.334159	0.242053	0.173966	0.250911
6.079	734.568	PC 32:0|PC 16:0_16:0	[M+H]+	9.57	734.569	C40H80NO8P	PC	KILNVBDSWZSGLL-UHFFFAOYSA-N	O=C(OCC(OC(=O)CCCCCCCCCCCCCCC)COP(=O)([O-])OCC[N+](C)(C)C)CCCCCCCCCCCCCCC	5395934	4.93632	5.17369	5.64527	4.66737	4.92905	5.38028	5.58134	5.04325	4.91046	4.31973	4.44995	3.88035	5.36107	3.42861	4.59483	6.26079	5.91883	6.04197	5.3133	4.3788	4.66031	4.19096	5.38813	4.12276	4.06642	5.67643	4.42417	4.76443	4.86669	4.58949	5.1352	6.66003	4.88461	4.90201	4.99181	5.08397
5.768	732.552	PC 32:1|PC 16:0_16:1	[M+H]+	9.09	732.554	C40H78NO8P	PC	QIBZFHLFHCIUOT-UHFFFAOYSA-N	O=C(OCC(OC(=O)CCCCCCCC=CCCCCCC)COP(=O)([O-])OCC[N+](C)(C)C)CCCCCCCCCCCCCCC	356378	7.7658	8.01835	7.72527	8.64867	9.05889	8.25282	6.83843	7.63628	7.98899	7.25164	8.25662	8.4152	8.33827	11.6482	8.94039	7.95962	7.95277	8.76111	9.2614	9.76075	8.91292	9.06178	7.77692	8.50707	12.4642	8.97841	9.89013	8.43947	8.79379	9.16166	8.99483	8.90135	10.0752	8.99638	9.11546	9.21485
5.451	730.537	PC 32:2|PC 16:1_16:1	[M+H]+	8.59	730.538	C40H76NO8P	PC	GPWHCUUIQMGELX-UHFFFAOYSA-N	O=C(OCC(OC(=O)CCCCCCCC=CCCCCCC)COP(=O)([O-])OCC[N+](C)(C)C)CCCCCCCC=CCCCCCC	5119458	0.352207	0.353958	0.327976	0.43985	0.332018	0.421245	0.200761	0.311455	0.392898	0.315314	0.380046	0.328781	0.427615	0.687048	0.413566	0.144682	0.276543	0.37507	0.433267	0.284289	0.380306	0.408301	0.584509	0.315854	0.793583	0.362197	0.560222	0.293151	0.3503	0.351554	0.388542	0.412906	0.35259	0.324971	0.277149	0.287036
5.941	746.568	PC 33:1|PC 16:0_17:1	[M+H]+	9.37	746.569	C41H80NO8P	PC	PFPFBBPLRKUCAB-UHFFFAOYSA-N	O=C(OCC(OC(=O)CCCCCCCCCCCCCCCCCC=CCCCCCCCC)COP(=O)([O-])OCC[N+](C)(C)C)CCCC	380.17	2.42945	2.49107	2.52314	2.34694	2.32201	2.39063	2.60921	2.37918	2.3713	2.20425	2.16133	2.22977	2.52174	2.77853	2.52355	2.50528	2.24353	2.65268	2.54974	2.47996	2.49103	2.42275	2.15772	2.45978	3.00078	2.57128	2.61385	2.4482	2.48819	2.492	2.62695	2.65138	2.88695	2.5482	2.42926	2.59217
5.654	744.552	PC 33:2|PC 16:1_17:1	[M+H]+	8.86	744.554	C41H78NO8P	PC	CPIDWQSKVHOULA-UHFFFAOYSA-N	O=C(OCC(OC(=O)CCCCCCCCCCCCCCCC=CCC=CCCCCCCC)COP(=O)([O-])OCC[N+](C)(C)C)CCCC	122865	0.00340811	0.17968	0.181089	0.182077	0.207631	0.192381	0.121543	0.156628	0.134428	0.194019	0.141409	0.255389	0.196601	0.246684	0.139232	0.0377876	0.0644167	0.175334	0.0863723	0.189161	0.154747	0.180683	0	0.128578	0.412487	0.132464	0.129259	0.0907741	0.149806	0.182877	0.133653	0	0.1678	0.160352	0.121972	0.102843
6.441	762.599	PC 34:0|PC 16:0_18:0	[M+H]+	10.55	762.601	C42H84NO8P	PC	PZNPLUBHRSSFHT-UHFFFAOYSA-N	O=C(OCC(OC(=O)CCCCCCCCCCCCCCCCC)COP(=O)([O-])OCC[N+](C)(C)C)CCCCCCCCCCCCCCC	681493	1.60152	1.56714	1.69893	1.23654	1.07822	1.37147	1.42655	1.50943	1.6568	1.49168	1.28811	1.30062	1.38679	1.06366	1.03289	1.53445	1.28799	1.23541	1.00143	0.732163	1.1572	1.08281	1.48032	1.03171	0.365595	1.29303	1.10446	1.4305	0.813387	1.22731	1.05294	1.0923	0.716248	1.02602	1.11759	0.870982
6.119	760.583	PC 34:1|PC 16:0_18:1	[M+H]+	9.76	760.585	C42H82NO8P	PC	WTJKGGKOPKCXLL-UHFFFAOYSA-N	O=C(OCC(OC(=O)CCCCCCCC=CCCCCCCCC)COP(=O)([O-])OCC[N+](C)(C)C)CCCCCCCCCCCCCCC	793622	28.6213	30.7323	33.8871	30.2926	32.8956	32.856	34.3927	32.2064	32.0407	29.3483	31.3395	28.5765	33.188	24.9892	31.105	34.0448	33.7244	32.7235	33.8406	33.5672	33.0363	31.4997	33.0758	32.8988	29.9146	33.248	30.1384	30.7033	33.7388	28.7284	31.7755	38.4434	33.9474	33.7829	35.3115	33.9895
5.838	758.567	PC 34:2|PC 16:0_18:2	[M+H]+	9.2	758.569	C42H80NO8P	PC	ZRCWDIULNHKQRD-UHFFFAOYSA-N	O=C(OCC(OC(=O)CCCCCCCC=CCCCCCCCC)COP(=O)([O-])OCC[N+](C)(C)C)CCCCCCCC=CCCCCCC	8497837	5.27324	5.0396	4.84564	5.75765	5.41845	5.07722	4.35964	4.91587	4.93086	5.54845	5.11187	5.10856	4.66749	6.75249	5.00305	3.89828	4.04157	4.39947	4.93974	5.30396	4.9342	5.25197	4.31051	5.25836	5.93133	4.60169	5.35961	4.49172	4.65002	5.38749	4.97681	3.3665	5.34316	4.95972	4.70073	5.40975
5.562	756.552	PC 34:3|PC 16:1_18:2	[M+H]+	8.79	756.554	C42H78NO8P	PC	WWRDYQGDVGTJLY-UHFFFAOYSA-N	O=C(OCC(OC(=O)CCCCCCCCCCCCC=CCC=CCC=CCCCCCCC)COP(=O)([O-])OCC[N+](C)(C)C)CCCCC	2846421	0.346728	0.244208	0.168333	0.224879	0.192021	0.18065	0.195665	0.204914	0.193801	0.879229	0.333452	4.0684	0.223095	0.371314	0.11515	0.100064	0.168176	0.0967773	0.389156	0.166017	0.196872	0.339766	0.182129	0.119341	0.519922	0.131541	0.137486	0.299512	0.21378	0.320627	0.0783623	0	0.145549	0.0488184	0	0
5.382	754.537	PC 34:4	[M+H]+	8.55	754.538	C42H76NO8P	PC	FJCUMLVANOXIFV-UHFFFAOYSA-N	O=C(OCC(OC(=O)CCCCCCCC=CCC=CCCCC)COP(=O)([O-])OCC[N+](C)(C)C)CCCCCCCC=CCC=CCCCC	128749	0.154886	0.106474	0.0812046	0.0808349	0.0482939	0.110388	0.0230538	0.0600709	0.133522	0.0264409	0.0943224	0.492706	0.0567509	0.206819	0.12775	0.0797527	0.06795	0.115322	0.120899	0.106634	0.0925767	0.117541	0.0356247	0.130992	0.233161	0.108833	0.0738904	0.0170763	0.0330447	0.0617485	0.115414	0.0491944	0.127628	0.131134	0.0333648	0.120796
6.288	774.599	PC 35:1|PC 17:0_18:1	[M+H]+	10.29	774.601	C43H84NO8P	PC	SXNXGNVZTLZDHE-UHFFFAOYSA-N	O=C(OCC(OC(=O)CCCCCCCC=CCCCCCCCC)COP(=O)([O-])OCC[N+](C)(C)C)CCCCCCCCCCCCCCCC	2035052	1.46035	1.50616	1.57099	1.54249	1.50097	1.63493	1.83937	1.61769	1.6667	1.53358	1.6038	1.46212	1.6622	1.02878	1.63322	1.83522	1.77551	1.62106	1.43282	1.55958	1.63864	1.5992	1.35519	1.67734	1.24681	1.57454	1.55659	1.7381	1.49784	1.8082	1.54625	1.43525	1.45166	1.59245	1.64272	1.58075
5.988	772.583	PC 35:2|PC 17:1_18:1	[M+H]+	9.63	772.585	C43H82NO8P	PC	HJLYXMFZEJDPNP-UHFFFAOYSA-N	O=C(OCC(OC(=O)CCCCCCCCCCCCCCCCCC=CCC=CCCCCCCC)COP(=O)([O-])OCC[N+](C)(C)C)CCCC	2218305	1.06113	1.03358	1.07542	1.06557	0.974501	1.00673	0.943475	0.982505	0.982732	1.0198	0.955475	0.813712	0.984563	1.05494	1.1671	1.02541	0.817051	0.957003	1.02105	1.02206	0.997319	0.994598	0.880188	0.923792	1.06213	0.977263	1.12918	0.90059	1.00118	1.00378	1.00065	0.819231	0.897489	0.986181	1.02413	1.02705
5.761	770.567	PC 35:3	[M+H]+	9.12	770.569	C43H80NO8P	PC	WVQVDOAAOZLSNO-UHFFFAOYSA-N	O=C(OCC(OC(=O)CCCCCCCCCCCCCCC=CCC=CCC=CCCCCCCC)COP(=O)([O-])OCC[N+](C)(C)C)CCCC	256670	0.0804686	0.174243	0.0740616	0.14582	0.0969783	0.0898316	0.0170025	0.0561023	0.0244043	0.0691864	0.0811428	0.363669	0.0594407	0.0742712	0.0503859	0.00306771	0.0456016	0.122123	0.161271	0.258281	0.103299	0.094915	0.490798	0.149614	0.242425	0.119783	0.103129	0.0936051	0.0603223	0.401094	0.0159972	0.0497108	0.105153	0.0640236	0.0572201	0.0682328
6.482	788.614	PC 36:1|PC 18:0_18:1	[M+H]+	10.67	788.616	C44H86NO8P	PC	ATHVAWFAEPLPPQ-UHFFFAOYSA-N	O=C(OCC(OC(=O)CCCCCCCC=CCCCCCCCC)COP(=O)([O-])OCC[N+](C)(C)C)CCCCCCCCCCCCCCCCC	7551204	5.79298	5.75458	6.23495	5.61479	5.69689	5.36788	6.11278	5.36276	5.48144	5.4168	5.5675	5.67686	6.14574	6.28447	5.65922	6.81118	7.77587	6.19575	6.22696	5.29583	6.42304	6.47779	5.77595	6.46001	3.47803	6.73587	6.23539	6.64885	6.07408	7.44537	6.33036	6.09576	5.90953	6.27121	7.2558	5.8672
6.157	786.599	PC 36:2|PC 18:1_18:1	[M+H]+	9.89	786.601	C44H84NO8P	PC	SNKAWJBJQDLSFF-UHFFFAOYSA-N	O=C(OCC(OC(=O)CCCCCCCC=CCCCCCCCC)COP(=O)([O-])OCC[N+](C)(C)C)CCCCCCCC=CCCCCCCCC	16759840	10.1108	10.5681	10.5771	10.8714	10.6998	10.6524	10.2184	10.4314	10.4868	10.6978	10.8498	9.61981	9.77036	8.49767	10.372	8.72086	8.38288	9.67145	9.52738	10.7721	10.2033	10.6436	9.49202	10.5108	8.4787	8.80251	10.1188	9.74231	10.6103	11.4689	10.4906	8.63189	8.75139	9.6571	9.71557	10.3869
5.924	784.583	PC 36:3	[M+H]+	9.39	784.585	C44H82NO8P	PC	DAZDOHYKMQSVDO-UHFFFAOYSA-N	O=C(OCC(OC(=O)CCCCCCCC=CCC=CCCCCCC)COP(=O)([O-])OCC[N+](C)(C)C)CCCCCCCC=CCCCCCCC	3153363	3.68754	3.46371	3.09587	3.12965	3.04265	3.12856	3.25201	3.16397	2.99644	3.52709	3.22946	2.84333	2.84484	3.44751	2.94013	2.68324	2.218	2.45669	2.56665	2.68833	2.82832	2.87789	2.60973	2.86395	2.97569	2.57396	2.84343	2.7808	2.56759	2.72261	2.60715	1.89469	3.03915	2.6634	2.48234	2.77429
5.798	782.568	PC 36:4|PC 16:0_20:4	[M+H]+	9.09	782.569	C44H80NO8P	PC	JAVWFBAAZSHHAD-UHFFFAOYSA-N	O=C(OCC(OC(=O)CCCCCCC=CCC=CCC=CCC=CCC)COP(=O)([O-])OCC[N+](C)(C)C)CCCCCCCCCCCCCCC	3770766	3.60656	3.55745	2.69626	3.15011	2.96017	2.92575	2.95445	3.50072	2.78708	3.58882	3.32125	2.82225	2.54451	3.73485	2.93573	2.60161	2.15292	2.30212	2.79862	2.52451	2.83636	3.1639	2.19313	2.95117	2.71469	2.39816	2.86354	3.03188	2.64135	2.28959	2.25431	2.00485	3.63482	3.01761	2.48161	2.69781
5.505	780.552	PC 36:5|PC 16:1_20:4	[M+H]+	8.9	780.554	C44H78NO8P	PC	NJKOHDXHBBUJBZ-UHFFFAOYSA-N	O=C(OCC(OC(=O)CCCCCCC=CCC=CCC=CCC=CCC)COP(=O)([O-])OCC[N+](C)(C)C)CCCCCCCC=CCCCCCC	1741953	0.204031	0.340007	0.28749	0.367517	0.241885	0.179832	0.122414	0.222584	0.197504	1.55539	0.364391	0.331756	0.127822	0.247094	0.32821	0.0723791	0.12478	0.0745296	0.113148	0.136091	0.132455	0.395458	0.0272355	0.264307	0.347838	0.0846418	0.209838	0.116329	0.0983736	0.0876345	0.120631	0.0114592	0.38985	0.339274	0.0359621	0.0921569
5.284	778.537	PC 36:6|PC 14:0_22:6	[M+H]+	8.65	778.538	C44H76NO8P	PC	XXKFQTJOJZELMD-UHFFFAOYSA-N	O=C(OCC(OC(=O)CCCCCCCC=CCC=CCC=CCC)COP(=O)([O-])OCC[N+](C)(C)C)CCCCCCCC=CCC=CCC=CCC	432283	0.0265354	0.0215272	0.0113647	0.0513972	0.0314801	0.0327929	0	0.0188198	0.0445186	0.0368203	0.0570065	0.0239605	0.0565739	0.123262	0.0639561	0.00277091	0	0.0132145	0.00813358	0.0277827	0.0544772	0.0488085	0.0597646	0.0526094	0.0729101	0.0453189	0.0614153	0.0277014	0.0617967	0.00386405	0.0311322	0.0315756	0.0402187	0.0535978	0.0318717	0.0159892
6.304	800.615	PC 37:2	[M+H]+	10.38	800.616	C45H86NO8P	PC	SXMKKOBXCNZYJM-UHFFFAOYSA-N	O=C(OCC(OC(=O)CCCCCCCCCCCCCCCCCCCC=CCC=CCCCCCCC)COP(=O)([O-])OCC[N+](C)(C)C)CCCC	889470	0.254513	0.315102	0.273682	0.435547	0.401935	0.369436	0.370013	0.306011	0.330119	0.407444	0.418551	0.352384	0.37731	0.339229	0.312711	0.334518	0.253128	0.155682	0.46153	0.351784	0.339745	0.381423	0.167404	0.359429	0.280159	0.317311	0.496174	0.316517	0.401854	0.630145	0.402279	0.2409	0.293438	0.364388	0.286432	0.370974
6.072	798.607	PC 37:3	[M+H]+	9.74	798.601	C45H84NO8P	PC	DZWJWFWVLSXOCQ-UHFFFAOYSA-N	O=C(OCC(OC(=O)CCCCCCCCCCCCCCCCC=CCC=CCC=CCCCCCCC)COP(=O)([O-])OCC[N+](C)(C)C)CCCC	604986	0.210894	0.218098	0.204652	0.264836	0.175731	0.255625	0.161935	0.174265	0.211041	0.268619	0.242183	3.96253	0.223053	0.176985	0.22266	0.393644	0.0997094	0.17418	0.164519	0.179748	0.0667607	0.205941	0.398325	0.143698	0.125517	0.149477	0.19468	0.1753	0.159954	0.0755787	0.151822	0.139206	0.0745113	0.198335	0.183324	0.047185
5.627	794.568	PC 37:5	[M+H]+	8.95	794.569	C45H80NO8P	PC	QJDINBLSMJBKGI-UHFFFAOYSA-N	O=C(OCC(OC(=O)CCCCCCCCCCCCCCCC=CCC=CCC=CCC=CCC=CCC)COP(=O)([O-])OCC[N+](C)(C)C)CCCC	136374	0.0605089	0.064734	0.0549264	0.0507657	0.0287953	0.0677983	0.034842	0.0701358	0.0567136	0.0375356	0.0706451	0.0278281	0.0419385	0.0903316	0.0484936	0.0541866	0.0456142	0.113776	0.0221757	0.0330673	0	0.018675	0.0375696	0.0570683	0.0366701	0.0579094	0.0308102	0.0237483	0.0574394	0	0.0701126	0	0.0306034	0.0370111	0.0158113	0.0347249
6.822	816.645	PC 38:1	[M+H]+	11.98	816.648	C46H90NO8P	PC	IIVNVBKTUYAZNY-UHFFFAOYSA-N	O=C(OCC(OC(=O)CCCCCCCCCCCCCCCCCCCCC=CCCCCCCCCCC)COP(=O)([O-])OCC[N+](C)(C)C)CCCC	160867	0.0297975	0.075659	0.0183266	0.0564823	0.11055	0.0948886	0.0448762	0.062726	0.0795182	0.104967	0.0426927	0.0720543	0.125139	0.0180935	0.0775701	0.0425567	0.12249	0.112721	0.0140849	0.080814	0.100841	0.104244	0.329615	0.0755895	0.0390099	0.0582212	0.0895639	0.068725	0.0525348	0.0444445	0.111978	0.0309169	0.0544223	0.0828277	0.0520914	0.0698153
6.506	814.63	PC 38:2|PC 18:1_20:1	[M+H]+	11.03	814.632	C46H88NO8P	PC	JLDQDLKBBDQYDE-UHFFFAOYSA-N	O=C(OCC(OC(=O)CCCCCCCCCC=CCCCCCCCC)COP(=O)([O-])OCC[N+](C)(C)C)CCCCCCCC=CCCCCCCCC	1953157	0.840814	0.718329	0.757857	0.746992	0.816778	0.607633	0.631973	0.623702	0.630405	0.722287	0.739212	0.639144	0.643108	0.773021	0.512569	0.626606	0.496034	0.515525	0.384251	0.689948	0.699404	0.676534	3.00754	0.775215	0.195356	0.68099	0.971019	0.840996	0.765999	1.03889	1.02291	0.400517	0.44845	0.55915	0.663486	0.58432
6.303	812.615	PC 38:3|PC 18:1_20:2	[M+H]+	10.03	812.616	C46H86NO8P	PC	VWHPIYGUUGUJNM-UHFFFAOYSA-N	O=C(OCC(OC(=O)CCCCCCCCCCCCCCCC=CCC=CCCCCCCC)COP(=O)([O-])OCC[N+](C)(C)C)CCCCC=CCCC	1562694	1.64258	0.987643	1.45352	1.63407	1.35854	1.40181	1.52788	1.61841	1.54254	1.48387	1.67222	0.856382	1.43169	1.43296	1.56485	1.49571	2.0095	1.31162	1.32136	1.50195	1.381	1.4786	1.40881	1.81542	1.01206	1.35835	0.904197	1.64297	1.56346	1.5726	1.64659	0.954692	1.33264	1.28091	1.49752	1.30711
6.024	810.599	PC 38:4|PC 18:1_20:3	[M+H]+	9.47	810.601	C46H84NO8P	PC	TWXNOZDNXVHOLP-UHFFFAOYSA-N	O=C(OCC(OC(=O)CCCCCCCC=CCC=CCCCCCC)COP(=O)([O-])OCC[N+](C)(C)C)CCCCCCCC=CCC=CCCCCCC	454142	1.77052	1.632	1.49136	1.53753	1.20488	1.55757	1.89341	1.9572	1.89517	1.56129	1.64267	1.24111	1.29982	1.52387	1.43376	1.27656	1.01433	1.30881	1.19949	1.25352	1.82586	1.18299	1.07636	2.1289	1.3431	1.192	1.33968	1.15075	1.1303	1.27708	1.11109	1.69195	0.945956	1.77945	1.01035	1.7205
6.134	810.599	PC 38:4|PC 18:0_20:4	[M+H]+	9.69	810.601	C46H84NO8P	PC	HAKKEJDMTIQLJH-UHFFFAOYSA-N	O=C(OCC(OC(=O)CCCCCCC=CCC=CCC=CCC=CCC)COP(=O)([O-])OCC[N+](C)(C)C)CCCCCCCCCCCCCCCCC	416818	2.75671	2.83701	2.21092	2.26151	1.91394	2.12672	2.5431	2.52675	1.7434	2.46464	2.32774	1.99216	1.68562	1.59213	1.95902	2.00486	2.49449	1.83548	2.01471	1.25352	1.19719	2.09482	1.85844	1.20374	1.3039	1.7766	1.70249	2.2344	2.18562	1.63069	1.67667	0.718808	1.99804	1.15931	1.01035	1.01767
5.832	808.583	PC 38:5|PC 18:1_20:4	[M+H]+	9.11	808.585	C46H82NO8P	PC	CANZVNSRAPPYKG-UHFFFAOYSA-N	O=C(OCC(OC(=O)CCCCCCCCCCCCCCCC=CCC=CCC=CCC=CCC=CCC)COP(=O)([O-])OCC[N+](C)(C)C)CCCCC	4989703	3.64574	3.43009	2.64318	2.80772	2.54667	2.58027	2.90101	3.2043	3.00263	3.84161	3.16832	2.45826	2.49956	3.58179	2.79437	2.3098	2.73586	2.53538	2.41553	2.43459	2.4159	2.42905	2.58495	2.74657	2.35797	2.53486	2.60801	3.15991	2.64208	2.41858	2.35574	1.74532	2.2935	2.38623	2.35889	2.53933
5.699	806.568	PC 38:6|PC 16:0_22:6	[M+H]+	8.99	806.569	C46H80NO8P	PC	ZZCKHSDYCDDKIG-UHFFFAOYSA-N	O=C(OCC(OC(=O)CCCCCCCCC=CCC=CCC=CCC)COP(=O)([O-])OCC[N+](C)(C)C)CCCCCCCCC=CCC=CCC=CCC	2659773	1.52562	1.15119	0.747766	1.0863	0.893065	0.949932	0.576842	0.942563	1.15447	0.758253	1.19238	0.887559	1.33807	1.98602	1.63279	1.01728	1.01795	1.20628	1.08531	1.14493	1.21381	1.18901	0.974783	1.29306	1.09113	1.11802	1.21613	1.49398	1.07816	0.870233	0.979786	0.561329	1.03301	1.19885	1.13644	1.00567
5.356	804.552	PC 38:7|PC 16:1_22:6	[M+H]+	8.68	804.554	C46H78NO8P	PC	JCGCBSQRKKZNJS-UHFFFAOYSA-N	O=C(OCC(OC(=O)CCCCCCCCCCC=CCC=CCC=CCC=CCC=CCC=CCC)COP(=O)([O-])OCC[N+](C)(C)C)CCC=CCCC	831369	0.0317868	0.0378516	0.031454	0.251681	0.0218386	0.0878114	0.215801	0.00824853	0.0648339	0.890373	0.0744965	0.324708	0.188322	0.173586	0.347056	0	0.0493505	0.063422	0	0.0980377	0.00642399	0.062749	0.125366	0.0706418	0.0144434	0.0467848	0.0515173	0.00768234	0	0.0139388	0.0396842	0	0.0191893	0.0644808	0.0138998	0.00820127
6.88	842.662	PC 40:2	[M+H]+	12.48	842.663	C48H92NO8P	PC	AEUCYCQYAUFAKH-UHFFFAOYSA-N	O=C(OCC(OC(=O)CCCCCCCCCC=CCCCCCCCC)COP(=O)([O-])OCC[N+](C)(C)C)CCCCCCCCCC=CCCCCCCCC	194086	0	0.0202586	0	0.0592063	0.0430416	0.0256772	0.014328	0.0366117	0.0174789	0.0194361	0.0324153	0.0114672	0.00296661	0.0168198	0.0849114	0	0	0	0.00668449	0	0.0136747	0.0211315	0.274519	0.01273	0.105681	0.0117027	0.0796131	0.0397763	0.0289165	0.0905535	0.0680497	0	0.00822868	0.0141906	0.0114626	0.0157582
6.638	840.646	PC 40:3	[M+H]+	11.44	840.648	C48H90NO8P	PC	NFDDLXWJNNKMOD-UHFFFAOYSA-N	O=C(OCC(OC(=O)CCCCCCCCCCCCCCCCCCC=CCC=CCC=CCCCCCCC)COP(=O)([O-])OCC[N+](C)(C)C)CCCCC	154268	0.0974874	0.101907	0.0492077	0.0585109	0.0948731	0.0585991	0.0859983	0.0693925	0.0760576	0.102231	0.0803348	0.0172591	0.0620163	0.0493484	0.0253514	0.0440003	0.0420278	0.0302787	0	0.0473328	0.0608066	0.0682973	0.724027	0.070994	0.457328	0.123574	0.140982	0.24381	0.147407	0.139926	0.337828	0.0417264	0.0301795	0.0302048	0.0298619	0.0486642
6.358	838.63	PC 40:4	[M+H]+	10.59	838.632	C48H88NO8P	PC	AAYOXXRTLLISDA-UHFFFAOYSA-N	O=C(OCC(OC(=O)CCCCCCCCCC=CCC=CCCCCC)COP(=O)([O-])OCC[N+](C)(C)C)CCCCCCCCCC=CCC=CCCCCC	838938	0.541901	0.514307	0.458494	0.420129	0.356497	0.450597	0.567526	0.639129	0.6447	0.555152	0.586663	0.465263	0.207822	0.474128	0.358186	0.326785	0.122356	0.409927	0.0872369	0.338006	0.360929	0.390777	0.18931	0.41202	0.254889	0.169207	0.451413	0.498324	0.334992	0.216108	0.656705	0.0663071	0.222563	0.402279	0.228403	0.322007
6.142	836.614	PC 40:5	[M+H]+	9.82	836.616	C48H86NO8P	PC	HNCLFWCLQUEVGH-UHFFFAOYSA-N	O=C(OCC(OC(=O)CCCCCCCCCCCCCCCCCC=CCC=CCC=CCC=CCC=CCC)COP(=O)([O-])OCC[N+](C)(C)C)CCCCC	1405249	1.38707	0.592689	0.559975	0.880682	0.888931	0.962294	1.57089	1.36675	1.22009	1.09172	1.19891	0.736855	0.900055	0.772691	0.525897	0.931704	1.39571	1.07902	0.815506	0.993114	0.776804	0.793333	0.523229	0.570881	0.631195	0.952766	0.915824	0.998552	0.929587	0.943878	1.27291	0.720997	0.427781	0.829441	0.437185	0.463877
6.048	834.599	PC 40:6|PC 18:1_22:5	[M+H]+	9.48	834.601	C48H84NO8P	PC	FAUYAENFVCNTAL-UHFFFAOYSA-N	O=C(OCC(OC(=O)CCC=CCC=CCC=CCC=CCC=CCC=CCC)COP(=O)([O-])OCC[N+](C)(C)C)CCCCCCCCCCCCCCCCC	1307136	0.578134	0.521569	0.472034	0.430312	0.362994	0.434199	0.381	0.478435	0.406591	0.319101	0.476951	0.462919	0.612641	0.499666	0.726832	0.532471	0.991297	0.544737	0.622918	0.548257	0.588518	0.363973	0.63356	0.717979	0.334193	0.583091	0.533122	0.5942	0.497203	0.39361	0.589486	0.470044	0.373124	0.549176	0.575801	0.430482
5.739	832.583	PC 40:7|PC 18:1_22:6	[M+H]+	9.09	832.585	C48H82NO8P	PC	FPEVDFOXMCHLKL-UHFFFAOYSA-N	O=C(OCC(OC(=O)CCC=CCC=CCC=CCC=CCC=CCC=CCC)COP(=O)([O-])OCC[N+](C)(C)C)CCCCCCCC=CCCCCCCCC	2616629	0.757714	0.525187	0.446705	0.569596	0.488352	0.491708	0.411258	0.550642	0.521898	0.440166	0.662074	0.614865	0.58378	0.885617	0.938669	0.469434	0.471973	0.494549	0.511529	0.574846	0.472404	0.53848	0.483389	0.600124	0.628967	0.495787	0.615894	0.480345	0.48789	0.608528	0.493777	0.320996	0.4005	0.477511	0.541876	0.454192
5.515	830.568	PC 40:8	[M+H]+	8.9	830.569	C48H80NO8P	PC	BFCSBEFTXQRIOJ-UHFFFAOYSA-N	O=C(OCC(OC(=O)CCCCCCC=CCC=CCC=CCC=CCC)COP(=O)([O-])OCC[N+](C)(C)C)CCCCCCC=CCC=CCC=CCC=CCC	2328024	0.0218256	0.0342841	0.0181221	0.0274295	0.0161632	0.0181888	0.0122049	0.0307089	0.0287956	0.349765	0.0631068	0.0581876	0	0.0133371	0.00736803	0.0178277	0.747596	0.345507	0.0213199	0	0.023303	0.0184911	0	0.0237142	0.0207972	0.014993	0.0055441	0.550068	0.0206044	0.570405	0.0559843	0.792166	0.0255478	0.0211333	0	0
4.836	828.553	PC 40:9|PC 20:4_20:5	[M+H]+	8.54	828.554	C48H78NO8P	PC	GQEIDTJKSFOXAW-UHFFFAOYSA-N	O=C(OCC(OC(=O)CCCCC=CCC=CCC=CCC=CCC=CCC=CCC)COP(=O)([O-])OCC[N+](C)(C)C)CCCCCC=CCC=CCC=CCC	254049	0.182803	0	0	0.00613026	0	0	0	0	0.0194215	0.0319758	0.0158233	0.0230296	0.00999049	0	0.0911733	0	0.0395913	0	0	0.0242178	0	0	0.0357523	0	0	0.0835357	0	0.0451014	0	0	0	0.0124146	0	0	0.087704	0.110434
5.556	664.526	PC O-28:0|PC O-12:0_16:0	[M+H]+	8.79	664.528	C36H74NO7P	EtherPC	GRIADPAVFFUMCY-UHFFFAOYSA-N	O=C(OC(COCCCCCCCCCCCC)COP(=O)([O-])OCC[N+](C)(C)C)CCCCCCCCCCCCCCC	75858.5	3.11191	4.43702	6.02097	3.54318	4.53899	6.15809	3.7909	5.34747	7.88867	7.85424	7.66103	7.50486	2.57738	3.46989	3.22258	7.41991	1.75392	3.85006	1.15185	2.40458	3.82599	2.56126	3.72274	2.46559	16.6122	5.41616	5.42772	5.42372	3.48868	2.16207	17.1174	3.00358	23.3893	4.18859	1.37362	3.25446
5.754	678.542	PC O-29:0|PC O-15:0_14:0	[M+H]+	9	678.543	C37H76NO7P	EtherPC	ZTHZLOUAUGSRPO-UHFFFAOYSA-N	O=C(OC(COCCCCCCCCCCCCCCC)COP(=O)([O-])OCC[N+](C)(C)C)CCCCCCCCCCCCC	330.74	0	0.141722	0.181193	0.0513508	0.230973	0.327703	0.226251	0.172703	0.435355	0.291416	0.398342	0	0.181705	0.140895	0.103904	0	0	0.163386	0	0.118654	0.216928	0	0	0.0515851	0.403151	0.0821126	0.092131	0.138535	0.121591	0.125016	0.16298	0	0.409586	0.161539	0.106877	0.173834
5.966	692.557	PC O-30:0|PC O-16:0_14:0	[M+H]+	9.4	692.559	C38H78NO7P	EtherPC	WYKBXGAXGHENAM-UHFFFAOYSA-N	O=C(OC(COCCCCCCCCCCCCCCCC)COP(=O)([O-])OCC[N+](C)(C)C)CCCCCCCCCCCCC	392045	2.68739	2.99428	3.92407	3.2823	4.31353	4.14372	2.9824	2.94512	3.75625	3.27284	3.32643	4.11123	4.10519	3.97037	2.95218	6.5848	5.52104	3.68901	2.27919	4.55745	4.70129	3.64182	1.15397	3.19639	7.6234	4.66143	3.84572	3.95754	4.66275	6.74031	5.16929	4.84686	5.88308	4.12167	4.49917	5.29797
5.63	690.542	PC O-30:1|PC O-16:0_14:1	[M+H]+	8.82	690.543	C38H76NO7P	EtherPC	YMBXMIQDISYIFB-UHFFFAOYSA-N	O=C(OC(COCCCCCCCCCCCCCCCC)COP(=O)([O-])OCC[N+](C)(C)C)CCCCCCCC=CCCCC	47392.7	0.798847	0.928319	1.16204	0.280918	1.09073	1.04729	0.390455	0.729463	1.32768	0.932151	1.38451	1.73215	0.477783	1.48364	0.60578	1.04702	0.000894323	0.307498	0.558799	0.800804	0.766175	0.593034	0.261935	0.430367	2.41132	0.759458	2.02263	0.147409	0.536511	0.091026	3.47552	0.393916	4.16676	0.840535	0.19762	0.0963106
6.14	706.573	PC O-31:0	[M+H]+	9.98	706.575	C39H80NO7P	EtherPC	MARQLCZUTCPJHC-UHFFFAOYSA-N	O=C(OC(COCCCCCCCC)COP(=O)([O-])OCC[N+](C)(C)C)CCCCCCCCCCCCCCCCCCCCCC	161982	0.406495	0.799801	1.09752	1.03883	0.905523	0.942129	0.83156	0.906437	1.0229	0.620299	0.916939	0.639719	1.31834	0.0677537	0.770788	0.897215	0.976058	0.436391	0.226035	0.805146	0.525794	0.874825	0.528253	0.753334	0.191091	0.53555	0.828718	0.0984564	0.714951	0.204232	0.904279	0.432603	0.608216	0.510414	0.953618	0.19104
6.343	720.588	PC O-32:0|PC O-16:0_16:0	[M+H]+	10.28	720.59	C40H82NO7P	EtherPC	WOTHHEHCEYHCFE-UHFFFAOYSA-N	O=C(OC(COCCCCCCCCCCCCCCCC)COP(=O)([O-])OCC[N+](C)(C)C)CCCCCCCCCCCCCCC	522114	2.81307	3.69389	5.65322	5.66578	5.79673	5.62201	5.39177	5.1597	4.50169	4.746	3.6679	6.09355	5.40671	3.83294	4.07977	6.95087	9.02968	6.29843	4.70175	6.55224	8.02677	5.26003	2.79987	4.64976	4.02916	7.7222	4.52784	6.79391	6.63604	7.42549	6.25775	7.02098	3.95919	6.83055	6.56146	7.68831
6.046	718.573	PC O-32:1|PC O-16:0_16:1	[M+H]+	9.55	718.575	C40H80NO7P	EtherPC	HJVQHTGUAIETCQ-UHFFFAOYSA-N	O=C(OC(COCCCCCCCCCCCCCCCC)COP(=O)([O-])OCC[N+](C)(C)C)CCCCCCCC=CCCCCCC	206969	4.24839	4.89364	8.28598	6.26924	7.60804	7.17236	6.40414	6.83241	6.47035	5.04289	6.87146	6.55592	6.96055	6.19958	6.18582	6.55571	6.6234	6.17909	4.88118	6.87028	7.35295	5.5952	3.11628	2.72353	10.4395	7.99263	5.47832	5.0452	7.45007	4.22972	4.77027	8.27684	4.96016	6.65641	7.98237	9.78425
6.29	718.573	PC O-32:1|PC O-16:1_16:0	[M+H]+	9.71	718.575	C40H80NO7P	EtherPC	BXQUYBIIGCTQFV-UHFFFAOYSA-N	O=C(OC(COCCCCCCCCC=CCCCCCC)COP(=O)([O-])OCC[N+](C)(C)C)CCCCCCCCCCCCCCC	165990	1.4114	2.1647	2.04941	2.57366	2.90502	2.80834	2.02613	2.90611	3.00838	2.53648	1.82826	2.59815	2.3293	2.12815	1.85103	2.63138	3.2867	1.77885	0.644468	2.00602	3.12162	2.81626	0.72694	5.75829	1.21286	2.86465	2.26195	2.51117	3.43032	2.69762	1.77449	1.10445	2.88268	2.86838	2.07318	2.85691
5.219	712.527	PC O-32:4|PC O-12:0_20:4	[M+H]+	8.93	712.528	C40H74NO7P	EtherPC	MWTYIWGUTHNSBK-UHFFFAOYSA-N	O=C(OC(COCCCCCCCCCCCC)COP(=O)([O-])OCC[N+](C)(C)C)CCCCCCC=CCC=CCC=CCC=CCC	565596	0.908525	1.03851	1.13716	0.994337	1.12162	1.82928	0.542193	1.12668	1.75887	2.51427	1.79635	1.5419	0.52521	0.994996	1.02468	1.6917	0.220892	0.793291	0.236787	0.63272	0.501299	0.631409	0.132684	0.836379	2.44585	1.78477	2.21433	0.960308	0.956137	0.12049	3.91226	0	7.72519	1.18407	0.26045	0.41499
6.443	734.604	PC O-33:0	[M+H]+	10.89	734.606	C41H84NO7P	EtherPC	LXEGSWFXNDUGIV-UHFFFAOYSA-N	O=C(OC(COCCCCCCCC)COP(=O)([O-])OCC[N+](C)(C)C)CCCCCCCCCCCCCCCCCCCCCCCC	99882.4	0.112797	0.0604132	0.268523	0.204805	0.231589	0.178139	0.0656711	0.175347	0.104585	0.037155	0.130622	0.0865516	0.207194	0.0811786	0.0730808	0	0.145591	0.0529897	0.128562	0	0.0226895	0.0541452	0	0.0525933	0	0	0.0297447	0.0646059	0	0.260837	0	0	0	0.126369	0.0361472	0.0197905
6.193	732.589	PC O-33:1|PC O-17:0_16:1	[M+H]+	10.12	732.59	C41H82NO7P	EtherPC	PGLJKAQHLPTYOQ-UHFFFAOYSA-N	O=C(OC(COCCCCCCCC)COP(=O)([O-])OCC[N+](C)(C)C)CCCCCCCCCCCCC=CCCCCCCCCCC	93283.7	0.562973	0.836559	1.20034	0.747591	1.0242	0.860511	0.356016	1.04261	0.942577	0.856098	0.759917	0.618215	1.08906	0.584838	0.818804	0	0	0.22064	0.0718698	0.770829	0.906466	0.789167	0	0.537612	0.174829	0.661654	0.722635	0.696874	0.380518	0.282103	0.488074	0.35594	0.64375	0.801965	0.764455	0.189074
6.721	748.62	PC O-34:0|PC O-18:0_16:0	[M+H]+	11.37	748.622	C42H86NO7P	EtherPC	GTFLTTXDLGEBAI-UHFFFAOYSA-N	O=C(OC(COCCCCCCCCCCCCCCCCCC)COP(=O)([O-])OCC[N+](C)(C)C)CCCCCCCCCCCCCCC	161987	0.477781	0.519852	0.886023	0.562957	0.643801	0.64163	0.474115	0.699169	0.655514	0.607101	0.464113	0.760782	0.742542	0.309089	0.413341	0.946948	0.964154	0.509813	0.0986272	0.389758	0.543467	0.621113	0.061439	0.535721	0.339975	0.732552	0.515273	0.947299	0.635314	0.823692	0.444489	0.117074	0.25539	0.594569	0.452184	0.394907
6.372	746.604	PC O-34:1|PC O-18:1_16:0	[M+H]+	10.66	746.606	C42H84NO7P	EtherPC	IQLHTKSHLGLPMG-UHFFFAOYSA-N	O=C(OC(COCCCCCCCCC=CCCCCCCCC)COP(=O)([O-])OCC[N+](C)(C)C)CCCCCCCCCCCCCCC	1473.1	10.221	11.0697	18.1848	16.3717	18.0203	15.4415	15.3435	15.4998	15.5356	13.0818	13.6634	19.4341	17.8701	17.8226	12.6319	19.8613	27.121	17.9187	13.3783	19.6664	20.7853	15.7092	10.5392	14.2569	15.9017	21.7626	14.5685	21.1167	20.5854	20.6515	15.4752	18.5461	10.8964	18.6973	17.6383	26.4045
6.047	744.588	PC O-34:2|PC O-18:1_16:1	[M+H]+	9.97	744.59	C42H82NO7P	EtherPC	WBAZRZTVRJLENP-UHFFFAOYSA-N	O=C(OC(COCCCCCCCC)COP(=O)([O-])OCC[N+](C)(C)C)CCCCCCCCCCCCCC=CCC=CCCCCCCC	283.6	0.31064	0.730321	0.712402	0.837054	1.47964	1.00795	0.905138	1.42604	1.32528	0.891309	1.33576	0.56646	0.85654	1.00193	0	0	0	0	0	0.096508	0.166933	0.822948	0	0.567585	0	0.135182	0.817582	0	0	0	0	0	0.330916	0.746635	0	0
6.336	744.589	PC O-34:2|PC O-16:1_18:1	[M+H]+	9.93	744.59	C42H82NO7P	EtherPC	WDQJCKHLEYAETE-UHFFFAOYSA-N	O=C(OC(COCCCCCCCCC=CCCCCCC)COP(=O)([O-])OCC[N+](C)(C)C)CCCCCCCC=CCCCCCCCC	24036.1	1.54553	2.02552	1.09864	2.45916	2.27003	2.59319	2.19012	2.71989	2.51534	3.43199	2.20193	2.66093	3.8601	2.57883	2.12543	1.52303	2.92991	2.05451	0.919396	1.94614	2.22831	2.55463	1.35815	3.36803	1.55462	2.21967	2.34878	1.99041	3.58567	3.95029	1.95878	1.33886	2.30528	3.18566	1.92915	2.35317
6.155	742.574	PC O-34:3|PC O-16:2_18:1	[M+H]+	9.61	742.575	C42H80NO7P	EtherPC	MIKWCKCBCDZUNB-UHFFFAOYSA-N	O=C(OC(COCCCCCCCC)COP(=O)([O-])OCC[N+](C)(C)C)CCCCCCCCCCC=CCC=CCC=CCCCCCCC	504572	1.38533	1.76165	2.62391	2.35073	1.51068	2.31092	2.62108	2.05415	1.47768	1.10386	1.27861	2.80432	2.08699	2.07687	2.54325	5.96074	11.513	4.72726	5.37661	2.98572	2.90313	1.65741	4.15334	2.58026	6.76704	5.47947	1.50754	4.85146	4.39555	4.52292	3.94116	7.14571	2.01924	2.27205	2.99765	5.00752
6.587	760.62	PC O-35:1|PC O-17:0_18:1	[M+H]+	11.12	760.622	C43H86NO7P	EtherPC	YCAQMKVCLPIPAJ-UHFFFAOYSA-N	O=C(OC(COCCCCCCCC)COP(=O)([O-])OCC[N+](C)(C)C)CCCCCCCCCCCCCCC=CCCCCCCCCCC	64299.3	0	0.0551253	0	0.014983	0.137768	0.0805826	0	0.172944	0.130471	0.0903797	0.090953	0.12574	0.186467	0.101097	0	0	0	0	0	0.0475236	0	0.119928	0	0.0984816	0	0.0343738	0.194286	0	0	0	0	0	0.0803166	0.242821	0.332077	0.0915751
6.741	774.635	PC O-36:1|PC O-16:0_20:1	[M+H]+	11.72	774.637	C44H88NO7P	EtherPC	NNHLCCQIVVAXQH-UHFFFAOYSA-N	O=C(OC(COCCCCCCCC)COP(=O)([O-])OCC[N+](C)(C)C)CCCCCCCCCCCCCCCCCC=CCCCCCCCC	6445366	0.425833	0.500198	0.797014	0.722828	0.850575	0.846746	0.433551	0.760477	0.789916	0.74203	0.443448	0.780379	0.540578	0.382386	0.237828	1.13683	0	0.333913	0.241595	0.466796	0.517418	0.588469	0.127674	0.956673	0.0765359	0.398632	0.642093	1.02882	0.256873	0.890903	0.169271	0.226162	0.238431	1.31173	1.32657	0.15227
6.412	772.62	PC O-36:2|PC O-18:1_18:1	[M+H]+	10.89	772.622	C44H86NO7P	EtherPC	SLADRSJRKVHHAA-UHFFFAOYSA-N	O=C(OC(COCCCCCCCCC=CCCCCCCCC)COP(=O)([O-])OCC[N+](C)(C)C)CCCCCCCC=CCCCCCCCC	3751677	0.750835	1.62785	2.29266	1.87019	2.49153	2.05304	1.60863	2.22108	2.15629	1.62414	2.21234	1.58817	2.03674	2.21351	0.0128992	2.4112	0.572188	2.05123	0.540011	2.07508	2.21927	2.03664	0.337113	1.5882	0.244215	2.1856	2.03768	1.9723	2.00246	1.81629	0.785862	0.79378	0.860844	2.21423	1.54611	1.24357
6.167	770.605	PC O-36:3|PC O-16:0_20:3	[M+H]+	10.23	770.606	C44H84NO7P	EtherPC	FBBXBJITXQXKMG-UHFFFAOYSA-N	O=C(OC(COCCCCCCCCCCCCCCCC)COP(=O)([O-])OCC[N+](C)(C)C)CCCCCCCCCC=CCC=CCC=CCC	1363955	30.7712	14.5477	8.1415	8.50991	6.68862	8.39417	10.4965	5.51476	6.95703	10.0695	8.55018	6.73857	9.6269	8.60837	18.872	4.4205	5.76134	15.562	34.9507	9.87789	7.42773	10.0837	22.2684	14.1397	1.65176	6.23901	6.78137	8.95619	1.6819	11.7277	10.3311	18.8424	2.82071	7.32133	15.7861	0
6.053	768.588	PC O-36:4|PC O-16:0_20:4	[M+H]+	9.88	768.59	C44H82NO7P	EtherPC	SOUZQPFUXRVDGK-UHFFFAOYSA-N	O=C(OC(COCCCCCCCCCCCCCCCC)COP(=O)([O-])OCC[N+](C)(C)C)CCCCCCC=CCC=CCC=CCC=CCC	1792605	8.70615	9.39264	11.3676	10.4802	11.5986	11.3173	10.5308	13.4782	12.0569	8.88742	11.3847	10.6342	10.6208	10.2568	9.45387	11.0317	7.79177	9.28086	7.16015	10.9254	10.2539	10.7603	4.75749	10.4591	11.1064	10.2961	10.3593	9.99059	11.602	8.01052	5.95494	7.73467	8.36529	10.6504	9.04787	12.8381
5.994	766.573	PC O-36:5|PC O-16:1_20:4	[M+H]+	9.54	766.575	C44H80NO7P	EtherPC	VXQMCPDKMGAOGH-UHFFFAOYSA-N	O=C(OC(COCCCCCCCCC=CCCCCCC)COP(=O)([O-])OCC[N+](C)(C)C)CCCCCCC=CCC=CCC=CCC=CCC	388.56	3.72894	4.56379	2.53257	4.3023	3.11213	3.82839	3.71878	5.33245	4.72729	5.48473	4.12917	4.35484	3.41417	4.76451	4.03444	3.65551	3.40659	3.58028	1.76404	2.87508	3.00822	5.62307	0.620772	4.41229	2.48704	2.57951	4.58436	3.01359	4.6124	2.7791	2.24443	0.846426	3.49929	3.29081	1.86667	2.38693
6.4	784.62	PC O-37:3|PC O-17:0_20:3	[M+H]+	10.73	784.622	C45H86NO7P	EtherPC	FIWMSRFIMPKVTK-UHFFFAOYSA-N	O=C(OC(COCCCCCCCCCCCCCCCC)COP(=O)([O-])OCC[N+](C)(C)C)CCCCCCCC=CCC=CCC=CCCCCC	560.08	0.0773007	0.0514157	0.0576884	0.185628	0.0477641	0.0354091	0.0502865	0.0477842	0	0.0324263	0	0	0.0651014	0.0383824	0.05441	0.130543	0.348807	0.435456	0.11772	0.0754742	0.189871	0.0237054	0.307607	0.0466648	0.419405	0.0797706	0.0321381	0.213923	0.357311	1.44993	0.489301	0.126489	0.0334287	0.0619553	0	0.117775
6.227	782.605	PC O-37:4|PC O-17:0_20:4	[M+H]+	10.25	782.606	C45H84NO7P	EtherPC	ATFNTWKZMZGUHB-UHFFFAOYSA-N	O=C(OC(COCCCCCCCCC)COP(=O)([O-])OCC[N+](C)(C)C)CCCCCCCCCCCCCCC=CCC=CCC=CCC=CCC	476.49	0.0945773	0.206562	0.227734	0.155457	0.238598	0.0894599	0	0.367254	0.380622	0.236944	0.116893	0	0.184833	0.0948952	0.0888854	0.110415	0	0	0.229154	0	0.143906	0.193243	0.211087	0.16354	0.207438	0.100623	0.335299	0.0976567	0	0.188474	0	0.0640934	0.0886918	0.0336543	0.0286341	0.10258
5.844	780.589	PC O-37:5	[M+H]+	9.84	780.59	C45H82NO7P	EtherPC	ZOCNILJFNAHQJJ-UHFFFAOYSA-N	O=C(OC(COCCCCCCCCC)COP(=O)([O-])OCC[N+](C)(C)C)CCCCCCCCCCCC=CCC=CCC=CCC=CCC=CCC	958147	0.0405157	0.0625303	0.111557	0.392926	0.08357	0.153922	0.0715748	0.0470113	0.110605	0.0417374	0.0995157	0.0858683	0.0708991	0.110192	0.0702759	0	0	0.105054	0.272914	0.0974673	0.0629551	0.366077	0	0.0455873	0	0.0924426	0.0615413	0	0	0.266545	0.0819714	0	0.0383496	0.139416	0.498402	0.188403
6.246	798.635	PC O-38:3|PC O-16:0_22:3	[M+H]+	11.45	798.637	C46H88NO7P	EtherPC	JQEOVXRIBKQIGX-UHFFFAOYSA-N	O=C(OC(COCCCCCCCCCC)COP(=O)([O-])OCC[N+](C)(C)C)CCCCCCCCCCCCC=CCC=CCC=CCCCCCCC	7530736	0.0488379	0.0958826	0.227272	0.0633352	0.160203	0.130835	0.0976672	0.0583939	0.221085	0.0438369	0.321472	0.150513	0.0472791	0.272019	0.2475	0.487533	1.15928	0.0531904	0	0.109396	1.28278	0.331355	1.56488	0.503749	1.05207	0.692823	0.305606	0.51062	0.0923758	1.60715	0.66037	0.129496	0.249735	0.122772	0.38923	1.59591
6.404	796.619	PC O-38:4|PC O-16:0_22:4	[M+H]+	10.51	796.622	C46H86NO7P	EtherPC	QAQLMTPGVRHDLS-UHFFFAOYSA-N	O=C(OC(COCCCCCCCCCCCCCCCC)COP(=O)([O-])OCC[N+](C)(C)C)CCCCCCCCC=CCC=CCC=CCC=CCC	361005	2.17911	2.08708	2.57311	2.01411	2.20554	1.35165	1.77904	3.3816	2.31032	2.52377	1.5024	2.33223	2.25046	2.16615	1.51405	1.53534	2.20136	2.14221	0.794181	1.71239	1.80637	2.94709	0.837372	2.99178	0.798873	1.30257	2.02327	4.09417	1.80625	1.49552	1.65079	0.850778	2.44345	2.48093	1.85039	1.50986
6.078	794.604	PC O-38:5|PC O-18:1_20:4	[M+H]+	10.11	794.606	C46H84NO7P	EtherPC	YPEVVVCDYBKGNI-UHFFFAOYSA-N	O=C(OC(COCCCCCCCCC=CCCCCCCCC)COP(=O)([O-])OCC[N+](C)(C)C)CCCCCCC=CCC=CCC=CCC=CCC	309175	4.5176	6.20861	7.24703	6.61799	6.92553	6.01915	6.89111	8.50029	6.49162	5.75745	7.64042	6.82888	6.23685	7.29108	6.31437	6.86403	5.5228	6.51536	3.4202	6.27969	6.4081	7.9827	2.18977	6.73918	4.84586	5.36717	6.53183	5.63998	10.0634	6.01107	3.66099	4.27481	4.74285	6.59647	4.7636	8.88446
5.966	792.588	PC O-38:6|PC O-16:0_22:6	[M+H]+	9.77	792.59	C46H82NO7P	EtherPC	LYVCXQZOQYYLAM-UHFFFAOYSA-N	O=C(OC(COCCCCCCCCCC)COP(=O)([O-])OCC[N+](C)(C)C)CCCCCCCCC=CCC=CCC=CCC=CCC=CCC=CCC	360139	4.31753	5.55972	3.99925	2.41709	5.0244	4.6706	4.83236	5.11964	5.01826	3.75871	5.25353	3.91344	5.24847	8.20298	6.01954	4.06193	1.18544	3.52245	2.66667	4.08585	5.46897	6.56159	5.30907	5.41074	4.19221	4.47227	7.06019	5.57033	5.36453	4.41814	0.307493	2.29239	3.65961	5.58367	5.84813	4.82346
5.89	790.574	PC O-38:7|PC O-16:1_22:6	[M+H]+	9.51	790.575	C46H80NO7P	EtherPC	LSUUYCOJTDXYNX-UHFFFAOYSA-N	O=C(OC(COCCCCCCCCC=CCCCCCC)COP(=O)([O-])OCC[N+](C)(C)C)CCC=CCC=CCC=CCC=CCC=CCC=CCC	764632	6.7877	14.5828	3.77061	12.0233	3.37095	5.12708	9.44105	1.67102	2.82684	9.35844	5.54936	3.8792	5.80056	4.13171	9.51534	1.40083	0.387884	4.78112	12.7739	8.11314	2.62732	4.84239	32.2541	5.87267	0.53263	0.773266	8.12069	1.94586	0.777054	3.43978	5.90217	9.86634	0.729709	2.11231	6.19915	0.352868
6.218	788.576	PC O-38:8	[M+H]+	9.08	788.559	C46H78NO7P	EtherPC	FCNCLGVQZFEHST-UHFFFAOYSA-N	O=C(OC(COCCCC=CCC=CCC=CCC=CCC)COP(=O)([O-])OCC[N+](C)(C)C)CCCCCCCCC=CCC=CCC=CCC=CCC	303157	3.86513	0.493292	0	0.0180757	0.153816	0.217999	3.72797	0	0	0	0.0103598	0	0.906248	0.0674501	0.551384	0.0631787	0.826053	0.904672	0.075224	0.245093	0.430841	0.0500747	0.0992737	0.357242	0.762662	0.475655	0.279157	0.00578399	0	0.121916	0.136141	0.907524	0.235858	0.558268	0.336794	0
6.827	828.683	PC O-40:2	[M+H]+	13.09	828.684	C48H94NO7P	EtherPC	VISUXPRSUNICAX-UHFFFAOYSA-N	O=C(OC(COCCCCCCCCCCCC)COP(=O)([O-])OCC[N+](C)(C)C)CCCCCCCCCCCCCCCC=CCC=CCCCCCCC	527469	0.606372	0	0	0.0212592	0.146431	0.0223638	0.0120037	0.120197	0.100439	0.274092	1.36676	0	0	0.0543231	0	0	0	0	0	0.019201	0	0.0306063	0.0557026	0.0746093	0.123601	0.0282705	0	0.0853585	0.0743646	0.103333	0	0	0.413228	0	0.025932	0.0962669
6.635	824.651	PC O-40:4|PC O-18:1_22:3	[M+H]+	12.08	824.653	C48H90NO7P	EtherPC	PCRPQEYUJVWWPG-UHFFFAOYSA-N	O=C(OC(COCCCCCCCCCCCC)COP(=O)([O-])OCC[N+](C)(C)C)CCCCCCCCCCCCCCC=CCC=CCC=CCC=CCC	1150716	0.231402	0.326185	0.484877	0.305426	0.321075	0.385354	0.487484	0.563253	0.473268	0.529308	0.463264	0.471745	0.271576	0.605311	0.164387	0.0440772	0.161451	0.282678	0.109028	0.178411	0.707103	0.36358	0.238431	0.243869	0.170359	0.484738	0.562406	0.890733	0.339294	0.352417	0.322525	0.0335186	0.0835556	0.400706	0.206497	0.547477
6.367	822.635	PC O-40:5|PC O-16:0_24:5	[M+H]+	10.84	822.637	C48H88NO7P	EtherPC	GNVYJAIAPHJGFA-UHFFFAOYSA-N	O=C(OC(COCCCCCCCCCCCCCCCC)COP(=O)([O-])OCC[N+](C)(C)C)CCCCCCCC=CCC=CCC=CCC=CCC=CCC	1011259	0.67471	0.191668	0.123667	1.00557	1.05135	0.791355	0.689337	0.893483	1.15311	1.25103	1.22409	0.152536	0.377602	0.746158	0.780167	0.0661268	0.16417	0.454661	0	0.556333	0.0857638	1.14458	0	0.670572	0.277368	0.524163	0.768364	0.188454	1.22004	0.669691	0.116798	0.0562006	0.185694	1.08918	0.250521	0.20831
6.265	820.62	PC O-40:6	[M+H]+	10.51	820.622	C48H86NO7P	EtherPC	WKQRDJBOIJKXHO-UHFFFAOYSA-N	O=C(OC(COCCCCCCCCCCCC)COP(=O)([O-])OCC[N+](C)(C)C)CCCCCCCCC=CCC=CCC=CCC=CCC=CCC=CCC	1258834	0.502484	0.501566	0.408404	0.513724	0.428939	0.295376	0.334817	0.736089	0.565237	0.454298	0.702556	0.158836	0.448159	0.914565	0.733799	0.509619	0.424641	0.402456	0	0.298525	0.0998685	0.565267	0	0.872359	0.190313	0.31749	0.640178	0.719218	1.07402	0.23089	0.653223	0.14138	0.149538	1.05725	0.388183	0.277012
5.994	818.604	PC O-40:7|PC O-18:1_22:6	[M+H]+	9.86	818.606	C48H84NO7P	EtherPC	MWJZGUPJPKCTCF-UHFFFAOYSA-N	O=C(OC(COCCCCCCCCC=CCCCCCCCC)COP(=O)([O-])OCC[N+](C)(C)C)CCC=CCC=CCC=CCC=CCC=CCC=CCC	2920204	0.648463	0.835572	1.13033	1.10892	1.24827	0.989358	0.19008	1.16561	0.765171	0.978627	1.22491	0.0960978	1.0185	2.15063	1.86847	0	0	0.612443	0.231112	1.334	0.664518	1.15873	0.266495	1.5199	0.754606	0.706792	1.33515	0.270499	1.01519	0.133325	0.680681	0.230548	0.646277	0.945316	1.48283	0.456107
6.446	848.651	PC O-42:6	[M+H]+	11.42	848.653	C50H90NO7P	EtherPC	WXFQFAJYOCYNEF-UHFFFAOYSA-N	O=C(OC(COCCCCCCCCC=CCCCC)COP(=O)([O-])OCC[N+](C)(C)C)CCCCCCCCCCCC=CCC=CCC=CCC=CCC=CCC	3224206	0.0232379	0.0138666	0.0209256	0.0232094	0.0230114	0.115105	0.0655084	0.105399	0.0388617	0.0411952	0.0281476	0	0.0530559	0.0839391	0.06397	0	0	0	0	0.0239608	0	0.044454	0	0.0691656	0	0.0385487	0.135745	0.0623575	0.080981	0	0	0	0	0	0	0
Table S7 Blank corrected peak area matrix of unshipped 'validation' dataset, generated using targeted m/z library generated from discovery dataset							Key: XC = Non-Irradiated Control Cell XD = Directly Irradiated Cell XI = Bystander Cell	Lipid mass per cell (fmol)
Average Rt(min)	Average Mz	Metabolite Name	Adduct type	Reference RT	Reference m/z	m/z matched	S/N average	060624_XC13	060624_XC16	060624_XC18	060624_XC23	060624_XC4	060624_XC5	060624_XD14	060624_XD18	060624_XD19	060624_XD21	060624_XD22	060624_XI16	060624_XI20	060624_XI23
15.692	538.519	Cer 34:1;O2|Cer 18:1;O2/16:0	[M+H]+	15.69	538.52	TRUE	10.19	0.441473	3.07647	0.711676	2.44556	1.89961	0.293906	0.347331		0.754965		0.867214	0.74164		0.386769
19.954	648.628	Cer 42:2;O2|Cer 18:1;O2/24:1	[M+H]+	19.95	648.63	TRUE	11.78		5.14341	4.71914	5.13308	9.74952			2.8746		2.38605	2.84661	4.58617
5.931	554.478	DG 30:2	[M+NH4]+	14.51	554.48	TRUE	7.13				1.8327										88.0125
16.263	572.525	DG 31:0	[M+NH4]+	18.22	572.52	TRUE	8.69									8.34201
6.424	568.494	DG 31:2	[M+NH4]+	13.7	568.49	TRUE	6.17														33.2808
17.517	584.524	DG 32:1	[M+NH4]+	17.42	584.52	TRUE	26.4		2.84674												3.27079
6.553	584.525	DG 32:1	[M+NH4]+	17.42	584.52	TRUE	8.16														5.81678
6.83	582.509	DG 32:2	[M+NH4]+	15.92	582.51	TRUE	8.64														23.8502
17.768	600.556	DG 33:0	[M+NH4]+	19.6	600.56	TRUE	7.72									14.2653
18.676	614.572	DG 34:0	[M+NH4]+	19.87	614.57	TRUE	9.62														6.17752
11.411	612.556	DG 34:1	[M+NH4]+	18.71	612.56	TRUE	5.71				29.3107
17.675	610.541	DG 34:2	[M+NH4]+	17.67	610.54	TRUE	14.57	14.1791	24.142
13.387	642.594	DG 36:0	[M+NH4]+	20.91	642.6	TRUE	11.04				17.784
19.765	642.603	DG 36:0	[M+NH4]+	20.91	642.6	TRUE	13.83				0.447722		0.631031							0.54383	9.97375
17.763	636.556	DG 36:3	[M+NH4]+	17.76	636.56	TRUE	6.31		14.61							17.4895
16.536	634.54	DG 36:4	[M+NH4]+	16.56	634.54	TRUE	17.36		21.728							6.85556
13.79	706.537	PC 30:0	[M+H]+	13.79	706.54	TRUE	53.91	17.9324	33.0837	13.1999	12.2177	10.8063	19.0155	11.8508	12.4092	11.3364	13.3916	5.77684	18.6723	11.5882	6.02187
14.874	720.553	PC 31:0	[M+H]+	14.84	720.55	TRUE	30.56	2.04362	3.28865	0.780793	1.70069	1.3369	0.937196	0.22188	0.328779	0.0719846	0.321981	0.585239	0.478662	0.340959	0.300634
15.9	734.569	PC 32:0	[M+H]+	15.9	734.57	TRUE	98.02	31.812	20.3653	25.9008	14.1559	74.9785	20.7621	17.0751	8.12313	13.9998	9.4238	13.3364	12.483	8.46584	4.89579
14.234	732.553	PC 32:1	[M+H]+	14.23	732.55	TRUE	9.21	6.92925	7.27636	2.54048	1.7085	11.9187	4.97241		1.7817	1.86799	2.9533	4.73982	7.07076		1.92678
14.064	732.553	PC 32:1	[M+H]+	14.23	732.55	TRUE	33.88	8.60144	30.4942	7.53993	15.3871	24.1649	12.1998		5.77986	5.89581	4.21056	8.30216	10.4452	6.65639
17.621	762.6	PC 34:0	[M+H]+	17.61	762.6	TRUE	32.36	5.91791	5.03513	4.77004	4.09075	20.5607	4.64105	2.44756	2.35698	1.9535	2.72649	1.62705	2.07949	1.9233	2.43929
16.092	760.585	PC 34:1	[M+H]+	16.09	760.59	TRUE	164.62	224.681	326.852	142.961	196.748	384.636	198.296	115.995	113.078	88.7273	97.4117	110.174	161.23	103.004	76.0318
14.589	758.569	PC 34:2	[M+H]+	14.59	758.57	TRUE	60.74	17.7948	160.726	6.52459	6.84739	39.0989	8.36423	4.55459	3.93943	3.21121	6.86823	5.30401	6.60016	3.42681	4.383
15.915	756.55	PC 34:3	[M+H]+	13.3	756.55	TRUE	26.54	0.696273	1.29335	0.309455	0.441292	2.43726	1.0631	0.306448	0.193381	0.155113	0.158234	0.0711238	0.313795	0.336835	0.0937426
13.298	756.554	PC 34:3	[M+H]+	13.3	756.55	TRUE	71.83		0.557228			39.3927
16.978	774.6	PC 35:1	[M+H]+	17	774.6	TRUE	27.11	4.04799	4.867	2.90961	1.96686	6.71733	3.87057	0.274891	1.02386	0.479937	1.39481	0.575877	3.35752	1.38514	0.95305
15.302	772.584	PC 35:2	[M+H]+	15.32	772.59	TRUE	38.11	0.520055	2.25766	0.344021	0.486404	1.72895	0.46501	0.216307	0.349111	0.0788631	0.329732	0.258789	0.327565	0.198525	0.0795222
17.771	788.615	PC 36:1	[M+H]+	17.77	788.62	TRUE	84.1	47.9379	62.8852	29.2513	38.0082	86.9575	46.2213	22.4357	23.5078	19.5544	11.1338	18.9565	30.4829	15.9998	14.4366
16.255	786.6	PC 36:2	[M+H]+	16.26	786.6	TRUE	114.68	21.7375	94.8495	43.4755	55.9789	92.9291	50.1434	14.4696	14.1691	11.4533	12.5258	19.5256	24.543	13.9434	9.29295
16.625	786.6	PC 36:2	[M+H]+	16.26	786.6	TRUE	150.17	4.91458	15.2578	1.38614	8.80689	6.67641	3.47957	1.48447	1.16262	1.20806	2.12022	2.13487	2.05716	2.2744	1.11818
15.164	784.584	PC 36:3	[M+H]+	14.78	784.59	TRUE	24.9	3.20059	3.29303	1.07534	2.656	3.14039	2.08214	0.962093	0.63241	0.368161	0.597294	0.41811	1.63791		0.835531
14.784	784.584	PC 36:3	[M+H]+	14.78	784.59	TRUE	40	2.24601	37.1763	0.868644	2.40311	2.684	3.04937	0.559978	0.41719	0.315892	1.34702	0.639276	0.317125	0.310745	0.383564
16.098	782.566	PC 36:4	[M+H]+	13.3	782.57	TRUE	26.75	10.8119	15.5413	7.9732	11.097	29.5037	15.1737	2.5028	3.69175	3.83878	4.67724	5.16867	3.04916	6.5357	4.99282
14.39	782.568	PC 36:4	[M+H]+	13.3	782.57	TRUE	24.98	20.8339	25.1217	5.04056	11.647	35.83	19.5223	3.18093	5.17798	5.754	4.85919	2.36113	7.42118	4.27519	3.66363
13.211	782.569	PC 36:4	[M+H]+	13.3	782.57	TRUE	123.13		120.907								0.414198
14.589	780.551	PC 36:5	[M+H]+	11.8	780.55	TRUE	21.84	0.093067	13.7932		0.341532	1.14925	0.0750025	0.215591	0.0863977	0.0884611			0.0759557	0.139268
12.243	780.554	PC 36:5	[M+H]+	11.8	780.55	TRUE	13.8		4.41746			0.0830887
10.522	778.538	PC 36:6	[M+H]+	10.3	778.54	TRUE	16.17					5.50613
23.863	816.656	PC 38:1	[M+H]+	19.09	816.65	TRUE	11.48									1.70978
17.753	814.631	PC 38:2	[M+H]+	17.76	814.63	TRUE	22.5	1.08641	3.24949	0.328965	0.963406	5.01422	1.08675	0.553673	0.121599	0.128186	0.271547	0.136199	0.281226	0.264061	0.1066
17.101	812.615	PC 38:3	[M+H]+	16.3	812.62	TRUE	19.1	2.54031	2.317	2.01304	1.79519	6.7968	1.24729	0.669346	0.397886	0.527194	0.410704	0.316937	0.828312	0.106167	0.807598
17.773	810.597	PC 38:4	[M+H]+	14.62	810.6	TRUE	21.91	1.68873	1.21283	0.302617	1.1837	1.44138	1.7723	0.345711	0.279018	0.377759	0.103106	0.158798	0.845365	0.0852265	0.141857
15.363	810.599	PC 38:4	[M+H]+	14.62	810.6	TRUE	26.86	1.01785	3.9995	0.905322	1.91169	1.91474	1.75535	0.248502	0.116445	0.118641		0.327246	0.197798	0.18091	0.0833713
15.83	810.6	PC 38:4	[M+H]+	14.62	810.6	TRUE	40.3	1.0466	2.21128	1.34163	0.929672	3.34979	1.63165	0.0891133	0.16843	0.180441	0.0816005	0.126687	0.335579	0.0904151	0.203844
16.486	810.6	PC 38:4	[M+H]+	14.62	810.6	TRUE	37.56	14.7257	15.6358	8.09083	10.096	22.1232	14.4065	1.15131	2.93735	3.91775	3.92968	3.65008	4.99798	1.72728	1.52477
16.237	808.582	PC 38:5	[M+H]+	13.3	808.59	TRUE	23.71	1.19089	3.28019	0.545699	0.748529	4.17257	1.63121	0.111968	0.216501	0.613735	0.30083	0.181425	0.737773	0.472005	0.0838525
14.551	808.584	PC 38:5	[M+H]+	13.3	808.59	TRUE	42.63	7.90175	20.4915	6.24784	10.592	21.5537	7.22649	1.34722	3.34802	1.38586	1.63709	2.70958	2.92331	2.94983	1.34712
13.951	806.569	PC 38:6	[M+H]+	11.8	806.57	TRUE	20.93	1.63393	2.91285	1.73556	1.18811	4.09146	3.01387	0.403345	0.689604	0.228564	0.614951	0.831491	1.04401	0.637456	1.13133
13.202	804.55	PC 38:7	[M+H]+	10.2	804.55	TRUE	15.8		6.1123	0.0640173
14.403	804.55	PC 38:7	[M+H]+	10.2	804.55	TRUE	17.41	0.687747	0.363927	0.0910551	0.245459	0.670507	0.840274	0.0881792	0.0796109		0.117215	0.0895439	0.104729
17.576	838.631	PC 40:5	[M+H]+	14.8	838.63	TRUE	35.69	0.174826	0.81534	0.0963707	0.110897	1.02236	0.168435						0.109972
17.188	838.631	PC 40:5	[M+H]+	14.8	838.63	TRUE	17.03	0.173827	1.29562	0.279142	0.240678	2.0214	0.501841	0.107702		0.0868081	0.138202	0.107662	0.162336	0.105236	0.121355
14.723	834.599	PC 40:6	[M+H]+	13.3	834.6	TRUE	15.02		0.108324		0.0786857	0.0867862		0.136846				0.0748353
16.103	834.6	PC 40:6	[M+H]+	13.3	834.6	TRUE	23.46		0.782762	0.258871	0.204714	2.3788	0.670904		0.265853	0.52774
16.469	832.582	PC 40:7	[M+H]+	11.7	832.59	TRUE	17.53	0.267715	0.133721	0.102117		0.877031	0.121132		0.107378			0.12391	0.11904	0.112127
14.101	832.584	PC 40:7	[M+H]+	11.7	832.59	TRUE	21.75	0.187811	1.12134	0.152257	0.586243	1.18723	0.311961	0.121371	0.0744856	0.109577	0.205884	0.154564	0.166705	0.0691816
13.003	664.527	PC O-28:0	[M+H]+	14.21	664.53	TRUE	9.62	1.50013	3.08905	0.684939	1.97051	9.24397	1.34103			0.103818		0.158936		0.125112
15.216	692.558	PC O-30:0	[M+H]+	15.21	692.56	TRUE	44.96	0.527172	1.37343	0.412392	0.546647	0.381028	0.496326
16.21	706.573	PC O-31:0	[M+H]+	16.21	706.57	TRUE	18.75		0.0974028	0.10341	0.0792199		0.122277	0.0932545	0.110616					0.11854
17.105	720.589	PC O-32:0	[M+H]+	17.11	720.59	TRUE	54.58	1.17288	1.0524	0.994596	0.433546	2.72196	1.8792	1.31011	0.331341	0.321505	0.600542	0.410357	0.836236	0.53669	0.257224
16.865	718.574	PC O-32:1	[M+H]+	15.66	718.57	TRUE	23.32	0.847895	1.94836	0.356908	0.449798	3.39603	1.51657				0.155027		0.345235	0.14463
18.615	748.621	PC O-34:0	[M+H]+	18.62	748.62	TRUE	11.12			0.138005	0.105342	0.300912						0.105325
17.205	746.605	PC O-34:1	[M+H]+	17.21	746.61	TRUE	51.1	3.82281	7.88968	2.06553	1.96276	4.83778	2.93864	2.46755	1.44936	0.924282	1.10518	2.55977	3.13651	1.24913	1.00243
16.989	744.589	PC O-34:2	[M+H]+	15.93	744.59	TRUE	37.99	0.908269	3.00211	0.325115	0.631008	2.23177	0.355522	0.692263					0.339104		0.193206
15.755	768.589	PC O-36:4	[M+H]+	14.21	768.59	TRUE	54.55	5.10321	6.88811	3.09677	1.87903	8.80054	3.67937	2.30331	0.693744	0.264423	0.55955	0.89456	1.03102	0.84069	0.335677
15.353	766.573	PC O-36:5	[M+H]+	12.71	766.57	TRUE	32.14	2.52333	6.88742	1.89437	1.39158	3.62979	1.92532	0.100385	0.361361	0.112616	0.267289	0.301403	0.334133	0.216219	0.361686
14.455	766.574	PC O-36:5	[M+H]+	12.71	766.57	TRUE	9.37	0.111117	0.0759615		0.0873662	0.184753			0.0876649			0.0917709	0.0685138
18.935	780.592	PC O-37:5	[M+H]+	13.46	780.59	TRUE	17.07		2.06644									0.121518	0.103403
8.273	780.593	PC O-37:5	[M+H]+	13.46	780.59	TRUE	15.59				3.92108
17.015	796.62	PC O-38:4	[M+H]+	15.71	796.62	TRUE	28.37	0.157811	0.339362	0.0841305	0.104994	0.401778	0.129453					0.179198			0.101147
17.565	796.621	PC O-38:4	[M+H]+	15.71	796.62	TRUE	19.6	0.262543	0.291463	0.249145	0.165251	1.54739	0.519908	0.131335		0.144396	0.115251	0.105297	0.145614	0.105741	0.126514
17.265	794.605	PC O-38:5	[M+H]+	14.21	794.61	TRUE	33.43	0.133947	0.287536		0.122382	0.42976
15.889	794.605	PC O-38:5	[M+H]+	14.21	794.61	TRUE	41.02	2.5732	0.917816	1.3481	0.698048	2.16569	0.81302	0.123021	0.0932126	0.189266	0.163037	0.439499	0.126332	0.204458	0.27091
16.72	794.605	PC O-38:5	[M+H]+	14.21	794.61	TRUE	32.27		0.475634			0.501875
15.76	790.571	PC O-38:7	[M+H]+	11.2	790.57	TRUE	12.47		0.0873414		0.0724624	0.113201
14.896	790.573	PC O-38:7	[M+H]+	11.2	790.57	TRUE	18.5					0.319577
15.354	788.555	PC O-38:8	[M+H]+	9.7	788.559	TRUE	14.79					0.218356
15.354	818.604	PC O-40:7	[M+H]+	12.7	818.61	TRUE	13.3		0.501948												0.151907
15.091	746.569	PE 36:1	[M+H]+	17.93	746.57	TRUE	19.15		54.4779			72.5139	25.8801
16.727	768.553	PE 38:4	[M+H]+	15.1	768.55	TRUE	16.02	13.6078	14.9866		9.44794	26.3906	3.76488					1.85822		1.99756
14.878	766.537	PE 38:5	[M+H]+	13.6	766.54	TRUE	13.55	1.66378	0.638604		0.710183	0.629274	1.03294						0.762548	0.482655	0.481698
5.987	730.568	PE O-36:2	[M+H]+	17.49	730.57	TRUE	14.58				8.8475	26.9269				13.3664					67.1392
15.727	724.527	PE O-36:5	[M+H]+	13.2	724.53	TRUE	22.19	5.3313	22.2838	1.03215	11.1804	36.0452	12.1905	2.4565	0.858274	0.762031		3.32722	1.46057	0.594078
18.944	724.529	PE O-36:5	[M+H]+	13.2	724.53	TRUE	19.16		58.2866									5.2352
17.508	752.558	PE O-38:5	[M+H]+	14.4	752.56	TRUE	18.12	1.56801	4.32916	0.636362	2.31169	11.2609	4.34258	2.29798		0.607138		0.622257		0.744056
16.98	752.559	PE O-38:5	[M+H]+	14.4	752.56	TRUE	13.95		1.95041			3.38112
15.89	750.542	PE O-38:6	[M+H]+	12.9	750.54	TRUE	24.37	1.81767	3.08252		1.30177	9.03048	0.476586		0.512911
15.293	748.527	PE O-38:7	[M+H]+	11.4	748.53	TRUE	18.51		1.60043			10.2398
5.911	774.594	PE O-40:8	[M+H]+	11.51	774.59	TRUE	17.44				5.84167	19.5831		3.8535	2.27758	10.8388	1.80864	0.963886			38.8958
17.74	878.584	PI 36:3	[M+NH4]+	13.25	878.58	TRUE	29.26		17.8443		11.9842										13.4979
15.024	904.589	PI 38:4	[M+NH4]+	13.2	904.59	TRUE	21.97	89.5796	65.262	32.8263	52.6706	270.332	6.4444		5.90092	11.0008			16.3996		7.36593
11.374	675.543	SM 32:1;2O	[M+H]+	11.37	675.54	TRUE	10.87	1.578	0.440809		2.04712	3.80416	3.18086	0.528824	1.01814	0.193597		0.549592	0.97577	0.325398	0.518238
12.466	689.558	SM 33:1;O2|SM 17:1;O2/16:0	[M+H]+	12.48	689.56	TRUE	9.72	0.413447	0.221105	0.298208	0.344542	1.624	1.10082	0.159794	0.687964	0.257194	0.152162		0.571261	0.12319	0.562692
14.377	705.589	SM 34:0;2O	[M+H]+	14.39	705.59	TRUE	15.83					0.453197	0.134326		0.110519		0.147163
13.562	703.574	SM 34:1;O2|SM 18:1;O2/16:0	[M+H]+	13.56	703.57	TRUE	36.08	58.0785	71.6476	35.5769	56.3268	79.8858	50.8762	46.6936	29.7602	26.9996	32.7173	35.8063	35.751	25.7363	25.2902
11.771	701.558	SM 34:2;O2|SM 18:2;O2/16:0	[M+H]+	11.76	701.56	TRUE	7.78	3.86195	2.81019	0.778332	2.7032	4.37244	3.71599	3.16929	3.47123	1.22979	1.26411	0.657684	3.19782	0.982361	1.19105
15.781	731.605	SM 36:1;O2	[M+H]+	15.77	731.61	TRUE	19.88	0.611139	0.740276	0.241282	0.241523	1.86401	0.775499	0.188029	0.119299	0.139393	0.142007	0.158927	0.188404	0.279753	0.173404
18.974	787.668	SM 40:1;2O	[M+H]+	22.84	787.67	TRUE	10.36	0.729205	1.22416			1.69634	0.659604	1.14652	0.31551					0.290596
19.565	801.683	SM 41:1;2O	[M+H]+	24.53	801.68	TRUE	11.21	0.268618		0.211096		0.200334
18.207	799.667	SM 41:2;2O	[M+H]+	23.71	799.67	TRUE	16.27		0.511559		0.294507	0.198795	0.563622			0.198027	0.235221		0.189833
20.136	815.699	SM 42:1;O2|SM 18:1;O2/24:0	[M+H]+	24.94	815.7	TRUE	11.77	1.04136	3.11082	0.933802	0.821862	1.00989	1.7389		0.795265		0.551651			0.415691
17.78	811.668	SM 42:3;O2|SM 18:2;O2/24:1	[M+H]+	23.29	811.67	TRUE	14.89		1.0107	0.400758	1.07978	0.93121	1.08807	0.192654		0.374728	0.750915	0.389504	0.216605	0.167731	0.274625
Table S8 Blank corrected peak area matrix of dyed vs control cells generated using target m/z list from discovery dataset								Key: C = Non-dyed control cell D = Dyed cell	Signal intensity normalised to class-matched internal standard
Average Rt(min)	Average Mz	Metabolite name	Adduct type	Reference RT	Reference m/z	INCHIKEY	m/z matched	S/N average	100624_C1	100624_C10	100624_C2	100624_C3	100624_C4	100624_C5	100624_C6	100624_C7	100624_C8	100624_C9	100624_D1	100624_D10	100624_D11	100624_D2	100624_D3	100624_D4	100624_D5	100624_D6	100624_D7	100624_D8	100624_D9
16.508	634.597	Cer 41:2;O2|Cer 18:1;O2/23:1	[M+H]+	21.59	634.61	C41H79NO3	TRUE	23.44	0.567642
18.52	646.598	Cer 42:3;O2|Cer 18:2;O2/24:1	[M+H]+	18.53	646.61	C42H79NO3	TRUE	12.12	0.11936
5.965	554.478	DG 30:2	[M+NH4]+	14.51	554.48	C33H60O5	TRUE	6.75	0.0422437							0.346117				0.0165457	0.00324126		0.0067204	0.00196938			0.0414739	0.00202405	0.035745
16.255	572.524	DG 31:0	[M+NH4]+	18.22	572.52	C34H66O5	TRUE	43.45	0.417796
17.949	572.524	DG 31:0	[M+NH4]+	18.22	572.52	C34H66O5	TRUE	14.16	0.111408													0.0509277							0.0721079
18.67	586.54	DG 32:0	[M+NH4]+	18.92	586.54	C35H68O5	TRUE	21.44																					0.852282
18.645	586.54	DG 32:0	[M+NH4]+	18.92	586.54	C35H68O5	TRUE	26.64																					0.825455
17.543	584.524	DG 32:1	[M+NH4]+	17.42	584.52	C35H66O5	TRUE	63.06	0.524725														0.0523991
16.194	582.509	DG 32:2	[M+NH4]+	15.92	582.51	C35H64O5	TRUE	26.04	0.36007	0.0110983								0.00284788		0.00335461		0.00382581	0.00461785
17.772	600.555	DG 33:0	[M+NH4]+	19.6	600.56	C36H70O5	TRUE	20.32	0.216584		0.0506847										0.0529517		0.0762348
17.958	600.556	DG 33:0	[M+NH4]+	19.6	600.56	C36H70O5	TRUE	30.68	0.186783								0.0408494
19.883	614.571	DG 34:0	[M+NH4]+	19.87	614.57	C37H72O5	TRUE	50.79																					3.47512
11.437	612.555	DG 34:1	[M+NH4]+	18.71	612.56	C37H70O5	TRUE	14.3	0.021997	0.00632625	0.0225973	0.0100166	0.0189484	0.00697389	0.0132117	0.628349		0.0220016	0.0167647	0.146403	0.019703		0.0932702			0.0194411	0.183866	0.00459377	0.383892
18.733	612.555	DG 34:1	[M+NH4]+	18.71	612.56	C37H70O5	TRUE	14.8	0.429902
17.973	610.539	DG 34:2	[M+NH4]+	17.67	610.54	C37H68O5	TRUE	277.28	2.95017	2.93552	3.19769	2.88347	3.01771	2.78289	3.03284	2.96531	2.92444	2.86616	2.97952	2.95422	2.91537	3.07137	2.8474	3.07217	4.23501	3.11335	3.11655	3.23703	2.96666
17.694	610.54	DG 34:2	[M+NH4]+	17.67	610.54	C37H68O5	TRUE	25.18	0.527221														0.113896
13.419	642.593	DG 36:0	[M+NH4]+	20.91	642.6	C39H76O5	TRUE	9.23								0.250393		0.0222494		0.0171595	0.0323855		0.126106				0.0765287		0.274509
20.926	642.602	DG 36:0	[M+NH4]+	20.91	642.6	C39H76O5	TRUE	35.61																					3.65812
20.922	642.604	DG 36:0	[M+NH4]+	20.91	642.6	C39H76O5	TRUE	16.5																					3.65812
19.921	640.587	DG 36:1	[M+NH4]+	19.91	640.59	C39H74O5	TRUE	9.21	0.143568		0.0551713	0.0554163	0.0859481	0.0502833									0.0860254
13.409	640.587	DG 36:1	[M+NH4]+	19.91	640.59	C39H74O5	TRUE	25.8	0.822143	0.676398		0.628266	0.870637	0.645272		3.10419	0.734062	0.597117	0.639224	0.950702	0.684115	0.663271	1.61388	0.591868		1.01017	1.30877	0.772877	2.87361
14.007	666.603	DG 38:2	[M+NH4]+	21.9	666.6	C41H76O5	TRUE	25.26								1.01405				0.139639			0.121634				0.210441		0.113943
13.599	666.603	DG 38:2	[M+NH4]+	21.9	666.6	C41H76O5	TRUE	8.28								0.872485							0.460079						0.300872
13.643	666.603	DG 38:2	[M+NH4]+	21.9	666.6	C41H76O5	TRUE	18.63								0.854							0.445161				0.455874		0.285114
13.814	706.537	PC 30:0	[M+H]+	13.78	706.54	C38H76NO8P	TRUE	36.01	0.131771	0.0948912	0.0967167	0.145776	0.165376	0.173341	0.0952444	0.187866	0.148738	0.136132	0.271057	0.158054	0.160161	0.103217	0.0742754	0.316783	0.0303879	0.0902423	0.183781	0.219654	0.253818
7.701	704.51	PC 30:1	[M+H]+	13.08	704.52	C38H74NO8P	TRUE	8.53					0.106364						0.140436
2.155	704.515	PC 30:1	[M+H]+	13.08	704.52	C38H74NO8P	TRUE	16.23	0.0875332	0.0723428	0.0766422	0.0778049	0.079431	0.207434	0.0797224	0.322037	0.0979516	0.0726655	0.0816133	0.0859418	0.110002	0.0869415	0.0828311	0.120097		0.0731109	0.299269	0.0790938	0.375343
2.602	718.531	PC 31:1	[M+H]+	13.83	718.54	C39H76NO8P	TRUE	16.66	0.0680913	0.0658674	0.0609172	0.0705088	0.0701002	0.158403	0.0709017	0.18185	0.0765989	0.0611435	0.0825449	0.0645558	0.0757937	0.0621685	0.06847	0.0944947		0.0632432	0.123856	0.069937	0.205219
15.922	734.569	PC 32:0	[M+H]+	15.89	734.57	C40H80NO8P	TRUE	50.92	0.367461	0.102766	0.289942	0.19721	0.14112	0.128141	0.158346	0.135768	0.279589	0.202664	0.213648	0.164564	0.206746	0.165324	0.263214	0.559205	0.168992	0.182479	0.38726	0.301278	0.678677
3.188	732.546	PC 32:1	[M+H]+	14.22	732.55	C40H78NO8P	TRUE	13.67	0.165319		0.0590774	0.0892245	0.0832436	0.0178952		0.105262	0.0395585	0.020146	0.023575	0.0802782	0.0663175	0.0275229	0.084269	0.0353634		0.0475838	0.142594	0.0206365	0.188945
14.095	732.553	PC 32:1	[M+H]+	14.22	732.55	C40H78NO8P	TRUE	17.5	0.0350822	0.0723045	0.0731978	0.0798279	0.140836	0.167399	0.141385	0.146521	0.104804	0.112645	0.334257	0.372471	0.228399	0.183411	0.159291	0.291515		0.0899501	0.0821668	0.218964	0.242947
14.478	732.553	PC 32:1	[M+H]+	14.22	732.55	C40H78NO8P	TRUE	12.08	0.0704099	0.0299865	0.0582553	0.0431029	0.143238	0.116484	0.0618162	0.0225587	0.186383	0.0608222	0.204358	0.128953	0.0350048	0.0556305	0.0510165	0.055244		0.182132	0.0493291	0.0973391	0.240843
5.473	730.537	PC 32:2	[M+H]+	13.08	730.54	C40H74NO8P	TRUE	19.18																					0.0725482
16.151	762.59	PC 34:0	[M+H]+	17.6	762.6	C42H84NO8P	TRUE	17.3	0.0480358	0.0798837	0.121009	0.0732233	0.0697275	0.0929974	0.0393644	0.0628135	0.0761417	0.0822754	0.189885	0.0528987	0.139995	0.0912167	0.0418955	0.16893	0.0384457	0.117189	0.0331064	0.0807499	0.113774
16.11	762.591	PC 34:0	[M+H]+	17.6	762.6	C42H84NO8P	TRUE	17.38	0.0938161	0.0798837	0.121009	0.0732233	0.0806453	0.0929974	0.0981241	0.0627664	0.0761417	0.0822754	0.189885	0.0856975	0.0860707	0.0975358	0.0805441	0.16893		0.0598823	0.0959141	0.140469	0.113774
17.681	762.599	PC 34:0	[M+H]+	17.6	762.6	C42H84NO8P	TRUE	10.92	0.0345876	0.00323698	0.0424604	0.0272522	0.0178747	0.017788	0.0109485	0.0465467	0.0125706	0.0115784	0.0795121	0.0517693		0.0338573	0.0335823	0.0177625		0.0358741	0.044847		0.0803389
17.651	762.6	PC 34:0	[M+H]+	17.6	762.6	C42H84NO8P	TRUE	12.96	0.0306039	0.00323698	0.0424604	0.0272522	0.0236756	0.017788	0.0231366	0.0465467	0.0282081	0.0115784	0.0795121	0.0517693	0.025895	0.0338573	0.0335823	0.0754747		0.0358741	0.044847	0.0715694	0.0803389
4.84	760.577	PC 34:1	[M+H]+	16.08	760.59	C42H82NO8P	TRUE	12.21	0.0746062		0.0172699	0.029465	0.028507	0.0089383		0.070349	0.0117937	0.010976	0.011477	0.0434464	0.0285859		0.041545			0.0166957	0.125568		0.0935759
16.121	760.585	PC 34:1	[M+H]+	16.08	760.59	C42H82NO8P	TRUE	130.56	1.44975	0.442159	1.39637	1.4724	1.47029	1.5057	1.64759	1.7001	1.48447	1.32608	2.64751	0.857118	1.39319	1.89073	0.95156	2.95687	3.1835	2.04081	1.60744	2.33422	4.22351
5.654	758.561	PC 34:2	[M+H]+	14.58	758.57	C42H80NO8P	TRUE	30.73	0.023242		0.000657242	0.000612084	0.00217657			0.00264537		0.0007026	0.000826584	0.0044576	0.0451575		0.0063001	0.000815889			0.00400219		0.192977
14.594	758.568	PC 34:2	[M+H]+	14.58	758.57	C42H80NO8P	TRUE	18.18	0.0475718	0.0262245	0.0549189	0.106845	0.0906103	0.0472908	0.137082	0.10248	0.101785	0.0744411	0.195135	0.0553557	0.0500478	0.0714731	0.0522821	0.142692	0.0957767	0.061241	0.0867291	0.0726849	0.185045
14.641	758.569	PC 34:2	[M+H]+	14.58	758.57	C42H80NO8P	TRUE	17.34	0.0815783	0.0555301	0.105943	0.0773565	0.0902444	0.046922	0.136718	0.10204	0.101413	0.0525971	0.194735	0.0549404	0.0570091	0.117939	0.0519225	0.142193	0.0441264	0.0983785	0.0863494	0.0522315	0.258866
13.704	756.557	PC 34:3	[M+H]+	13.29	756.55	C42H78NO8P	TRUE	11.12	0.0101334	0.0244214	0.0329251	0.0182547	0.0224945	0.0105341	0.0086665	0.0203799	0.0316321	0.0233451	0.0293459	0.017729	0.0321931	0.0282124	0.0235574	0.0215843	0.0198121	0.0269097	0.023222	0.00511997	0.0278599
13.684	756.559	PC 34:3	[M+H]+	13.29	756.55	C42H78NO8P	TRUE	12.12	0.0157197	0.0244214	0.0329251	0.0182547	0.0224945	0.0105341	0.0086665	0.0203799	0.0316321	0.0233451	0.0293459	0.017729	0.0321931	0.0282124	0.0235574	0.0215843	0.0198121	0.0269097	0.023222	0.019554	0.0246057
5.555	754.53	PC 34:4	[M+H]+	11.79	754.54	C42H76NO8P	TRUE	22.79	0.0171691				0.00181108	0.000673601							0.0398008		0.00280386			0.000957673			0.169116
6.828	788.609	PC 36:1	[M+H]+	17.76	788.62	C44H86NO8P	TRUE	9.8		0.0216061	0.0233275	0.0200724	0.0341501	0.0260624		0.0301999	0.0328619	0.0266075	0.0459831	0.035121	0.0221999		0.0292566	0.031453			0.0296287		0.0616866
17.785	788.616	PC 36:1	[M+H]+	17.76	788.62	C44H86NO8P	TRUE	18.9	0.108798	0.0415164	0.131575	0.11437	0.149732	0.130064	0.178278	0.181277	0.223728	0.0602651	0.161157	0.121666	0.139322	0.268126	0.218234	0.252754		0.123089	0.0502629	0.218848	0.293659
7.461	786.592	PC 36:2	[M+H]+	16.25	786.6	C44H84NO8P	TRUE	21.32	0.018487			0.000969701	0.00114093	0.00209212							0.0354031		0.00106592				0.00227711		0.125648
16.27	786.6	PC 36:2	[M+H]+	16.25	786.6	C44H84NO8P	TRUE	91.16	0.331088	0.167198	0.294736	0.573677	0.235498	0.564023	0.610854	0.381043	0.29798	0.20625	0.574508	0.500723	0.144769	0.383008	0.244908	0.643639	0.0388788	0.476024	0.317641	0.122172	1.53113
7.409	782.561	PC 36:4	[M+H]+	13.29	782.57	C44H80NO8P	TRUE	15.58	0.0171859								0.00107038				0.0295768		0.00153231						0.106614
16.118	782.567	PC 36:4	[M+H]+	13.29	782.57	C44H80NO8P	TRUE	13.78	0.0282279	0.010335	0.0326141	0.0454127	0.0296487	0.0485002	0.0813356	0.0645076	0.0334245	0.0205108	0.0981284	0.0663082	0.0245967	0.0364184	0.0353559	0.088929		0.0406106	0.0243623	0.0803676	0.109013
14.456	782.568	PC 36:4	[M+H]+	13.29	782.57	C44H80NO8P	TRUE	18.19		0.0728868	0.133347	0.0473806		0.0343602		0.0618643		0.0515483	0.0510457	0.117153	0.0471955	0.0747774	0.0478908	0.131079		0.0596565	0.0580248		0.222329
14.39	782.568	PC 36:4	[M+H]+	13.29	782.57	C44H80NO8P	TRUE	19.79	0.112088	0.0728868	0.133347	0.0649252	0.165594	0.0527388	0.152061	0.114643	0.16343	0.0835796	0.164956	0.0571496	0.0637403	0.0882892	0.074724	0.138411	0.032221	0.105548	0.073087	0.183464	0.150221
14.418	782.569	PC 36:4	[M+H]+	13.29	782.57	C44H80NO8P	TRUE	23.87	0.112088	0.0728868	0.133347	0.0649252	0.165594	0.0343602	0.152009	0.114643	0.16343	0.0515483	0.164956	0.117153	0.0637403	0.0882892	0.074724	0.142894	0.032221	0.105548	0.073087	0.183464	0.150221
16.497	810.598	PC 38:4	[M+H]+	14.61	810.6	C46H84NO8P	TRUE	11.07	0.0680058	0.0137245	0.0761929	0.0536997	0.069176	0.0256938	0.0546118	0.0195368	0.0465272	0.033468	0.0834571	0.101564	0.067178	0.0757781	0.0606538	0.176039		0.117496	0.0466213	0.0579067	0.174116
16.523	810.6	PC 38:4	[M+H]+	14.61	810.6	C46H84NO8P	TRUE	14.4	0.0680058	0.0131809	0.0761929	0.0536997	0.069176	0.0402208	0.0331305	0.0726394	0.0322627	0.0363598	0.0440861	0.101564	0.067178	0.0757781	0.0606538	0.175661		0.117496	0.023333	0.0225854	0.174116
14.557	808.584	PC 38:5	[M+H]+	13.29	808.59	C46H82NO8P	TRUE	23.81	0.102925	0.0238433	0.0928843	0.0418254	0.0956651	0.0491938	0.0698812	0.052925	0.129976	0.100904	0.0892928	0.114714	0.0480359	0.0945452	0.0453761	0.274418	0.0225718	0.0809599	0.0856156	0.0336411	0.106346
14.589	808.585	PC 38:5	[M+H]+	13.29	808.59	C46H82NO8P	TRUE	23.62		0.0359544	0.0928843	0.0860399	0.0956651	0.0693248	0.146977	0.0365437	0.129976	0.100904	0.112934	0.114714	0.0480359	0.0918083	0.0689946	0.274418	0.0225718	0.0869756	0.0856156	0.0336411	0.147352
13.981	806.569	PC 38:6	[M+H]+	11.79	806.57	C46H80NO8P	TRUE	9.61	0.00595073	0.00237485	0.00416062	0.0077657	0.00791531	0.00334626	0.00325337	0.00713131	0.00369136	0.00347212	0.0278669	0.00499681	0.00143447	0.0115427	0.00803974	0.0196137		0.0107642	0.00456318	0.00346217	0.0283371
2.541	806.582	PC 38:6	[M+H]+	11.79	806.57	C46H80NO8P	TRUE	11.43	0.0298224	0.0259399	0.0276472	0.0316317	0.0290923	0.0760537	0.0282698	0.0773722	0.0339921	0.0301499	0.0322338	0.0344623	0.0381023	0.029076	0.0260538	0.0415978	0.0256103	0.0255873	0.052596	0.0271334	0.0898334
4.124	832.599	PC 40:7	[M+H]+	11.69	832.59	C48H82NO8P	TRUE	9.09	0.0269687											0.00629853	0.00077227						0.00071546
20.915	664.535	PC O-28:0	[M+H]+	14.2	664.53	C36H74NO7P	TRUE	43.05								0.0169118													0.580998
18.851	692.551	PC O-30:0	[M+H]+	15.2	692.56	C38H78NO7P	TRUE	15.39	0.0388702	0.0187409	0.0125691		0.0107573	0.0159681	0.00921395		0.00900016	0.0150591	0.0117077	0.0200426	0.0420423	0.00915278	0.0596082			0.0133099		0.00689565	0.132588
19.938	720.582	PC O-32:0	[M+H]+	17.1	720.59	C40H82NO7P	TRUE	13.71	0.026306	0.0019091		0.00702092	0.00318229			0.00669767		0.00156091			0.00863872	0.00196506	0.0218982			0.00272263		0.00210135
17.162	720.589	PC O-32:0	[M+H]+	17.1	720.59	C40H82NO7P	TRUE	13.34	0.0230375	0.0181489	0.0285305	0.0138571		0.0240896	0.0501945	0.0317025	0.0541083	0.047113		0.0305881	0.0299922	0.0493845	0.0352355	0.112087		0.0443557	0.0436345	0.0277749	0.0579881
17.129	720.589	PC O-32:0	[M+H]+	17.1	720.59	C40H82NO7P	TRUE	18.33	0.0157382	0.00532445	0.0285305	0.0521294	0.0544527	0.0373807	0.0501945	0.0390461	0.0541083	0.047113	0.0725378	0.0468808	0.0195251	0.0493845	0.0352355	0.112087		0.0443557	0.0486674	0.0331077	0.0579881
19.393	732.581	PC O-33:1	[M+H]+	16.45	732.59	C41H82NO7P	TRUE	17.36	0.00942021	0.00775549	0.00390836		0.00442837	0.00304461	0.00560076	0.0756739	0.0079075	0.00156119	0.00519664	0.00305026	0.00794073	0.00218788	0.00158078			0.00630761	0.00887624	0.00728437	0.0644968
19.402	732.583	PC O-33:1	[M+H]+	16.45	732.59	C41H82NO7P	TRUE	24.72	0.00942021	0.00775549	0.00390836	0.00382225	0.00442837	0.00304461	0.00398974	0.0756739	0.0079075	0.00156119	0.00519664	0.00305026	0.00794073	0.00218788	0.00158078	0.010695	0.116418	0.00630761	0.00887624	0.00575519	0.0644968
19.687	746.597	PC O-34:1	[M+H]+	17.2	746.61	C42H85NO7P	TRUE	16.41								0.181343
19.713	746.599	PC O-34:1	[M+H]+	17.2	746.61	C42H85NO7P	TRUE	13.28								0.17749
17.26	746.604	PC O-34:1	[M+H]+	17.2	746.61	C42H85NO7P	TRUE	21.07	0.0418646	0.0239242	0.0584399	0.0410663	0.165319	0.0594556	0.0536615	0.0660617	0.114953	0.0976078	0.134559	0.054576	0.0763343	0.0558626	0.0583189	0.160485	0.0374082	0.124489	0.109259	0.244339	0.172709
17.213	746.605	PC O-34:1	[M+H]+	17.2	746.61	C42H85NO7P	TRUE	17.74	0.0970793	0.0464394	0.07283	0.0912793	0.16015	0.109227	0.11849	0.103242			0.134559	0.150113	0.058499	0.138211	0.0583189	0.19262	0.0374082	0.0711789	0.0740984	0.244339	0.100521
6.893	744.583	PC O-34:2	[M+H]+	15.92	744.59	C42H82NO7P	TRUE	9.59	0.0301553	0.0226132	0.0195466	0.0189284	0.0345359		0.0198676	0.0364405	0.0272532		0.0264661	0.0265932			0.031946				0.0390551		0.0734564
7.548	742.565	PC O-34:3	[M+H]+	14.2	742.57	C42H80NO7P	TRUE	31.24	0.0103291	0.00269299	0.0021215		0.00215543		0.000879521	0.000912518	0.000941969	0.000770731		0.00230079	0.0321209		0.0011558			0.00108727	0.00286855	0.00112941	0.11995
7.556	742.566	PC O-34:3	[M+H]+	14.2	742.57	C42H80NO7P	TRUE	13.64	0.0103291	0.00269299	0.0021215		0.00215543		0.000879521	0.000912518	0.000941969	0.000770731		0.00230079	0.0321209		0.0011558			0.00108727	0.00286855	0.00112941	0.123366
20.719	774.629	PC O-36:1	[M+H]+	18.7	774.64	C44H88NO7P	TRUE	18.73				0.0201343				0.111729		0.016181
15.776	768.59	PC O-36:4	[M+H]+	14.2	768.59	C44H82NO7P	TRUE	14.39	0.0689891	0.015788	0.0474253	0.0500025	0.0837337	0.138434	0.05092	0.0580283	0.0542899	0.0656897	0.0726289	0.141984	0.0836145	0.0633003	0.0728122	0.0878901	0.0269533	0.0864933	0.0666331	0.0563672	0.0913867
15.433	766.574	PC O-36:5	[M+H]+	12.7	766.57	C44H80NO7P	TRUE	4.3	0.0111474	0.00465279	0.012436	0.0321638	0.0278626	0.00923951	0.0110884	0.0353261	0.0282098	0.0189306	0.013535	0.0261383	0.0158388	0.0379027	0.0187604	0.0729859	0.0304382	0.0347512	0.0298335	0.0127143	0.0395732
4.184	788.572	PC O-38:8	[M+H]+	9.69	788.559	C46H78NO7P	TRUE	11.19	0.0337764											0.0108482	0.00335658
5.827	818.619	PC O-40:7	[M+H]+	12.69	818.61	C48H84NO7P	TRUE	25.44								0.0346073		0.000880592		0.00421959							0.0853407		0.00698841
2.308	688.483	PE 32:2	[M+H]+	13.39	688.49	C37H70NO8P	TRUE	28.08	0.0390867	0.0346999	0.0248628	0.039405	0.0848874	0.0209948	0.0191079	0.183694	0.0116045	0.0115639	0.0108033	0.0206791	0.0637178	0.012596	0.0733232			0.0170197	1.54906	0.0164605	0.258679
8.412	688.498	PE 32:2	[M+H]+	13.39	688.49	C37H70NO8P	TRUE	5.02				0.0229882			0.0345201	0.0739572			0.0158191		0.0387123					0.0155498	0.0239715		0.186778
6.597	711.573	PE 33:1(d7)|PE 15:0_18:1(d7)	[M+H]+	15.35	711.57	C38H67[2H]7NO8P	TRUE	65.12																					1.74187
2.835	716.515	PE 34:2	[M+H]+	14.89	716.52	C39H74NO8P	TRUE	13.29	0.371666											0.101253	0.0498367			0.00321972		0.003851	0.00309972
15.087	746.568	PE 36:1	[M+H]+	17.93	746.57	C41H80NO8P	TRUE	8.95						0.202034														0.324641
4.271	744.546	PE 36:2	[M+H]+	16.16	744.55	C41H78NO8P	TRUE	11.57	0.195366											0.0635711	0.0194306
2.593	766.53	PE 38:5	[M+H]+	13.6	766.54	C43H76NO8P	TRUE	12.04	0.577752	0.528646	0.89305	0.44696	0.67222		0.673977	0.681467	0.624385		0.989096	0.656372	0.472575		0.60959	0.487478			0.415327		0.870989
25.152	702.535	PE O-34:2	[M+H]+	16.3	702.54	C39H76NO7P	TRUE	13	0.274971	0.448158	0.608186	0.785035		0.335418	0.562743	0.429679	0.849275	0.617793	0.332743	0.529926	0.397887		0.626999	0.714171	29.629		0.403026	0.665191	0.477849
5.977	730.566	PE O-36:2	[M+H]+	17.49	730.57	C41H80NO7P	TRUE	32.73				0.0071534	0.0153222	0.00394284		0.477045	0.00543857	0.00430501		0.0671847				0.00556617		0.00539342	0.82027	0.00409678	0.150027
5.895	752.562	PE O-38:5	[M+H]+	14.4	752.56	C43H78NO7P	TRUE	15.52					0.238178			0.16497
7.62	748.537	PE O-38:7	[M+H]+	11.4	748.53	C43H74NO7P	TRUE	8.56											0.291279
2.126	748.541	PE O-38:7	[M+H]+	11.4	748.53	C43H74NO7P	TRUE	13.33	0.334514	0.312956	0.277031	0.344429	0.289103	0.823174	0.283097	1.30192	0.372637	0.33961	0.366754	0.294508	0.39808	0.33839	0.336708	0.379412		0.310378	1.02339	0.311284	0.589305
16.168	774.59	PE O-40:8	[M+H]+	11.51	774.59	C45H76NO7P	TRUE	16.22	0.0170523	0.00771383	0.0798574	0.109711	0.0069621	0.00630661	0.0172605	0.0836141	0.0356506	0.0616942		0.132583	0.0350776	0.00775988	0.0546422	0.0329689		0.00758062	0.0223933	0.0265675	0.165407
5.896	774.592	PE O-40:8	[M+H]+	11.51	774.59	C45H76NO7P	TRUE	33.72								0.327399				0.0241989							0.599585		0.0528665
13.983	759.588	PG 33:1(d7) |PG 15:0_18:1(d7)	[M+NH4]+	13.965	759.59	C39H68[2H]7O10P	TRUE	23.98
2.117	792.567	PG 36:2	[M+NH4]+	15.295	792.57	C42H79O10P	TRUE	15.01	0.477905	0.519309	0.448468	0.473142	0.445592	1.21973	0.463322	2.12326	0.556445	0.453753	0.440239	0.492006	0.610995	0.429807	0.432495	0.414704		0.416188	1.50492	0.425178	0.92233
2.109	792.569	PG 36:2	[M+NH4]+	15.295	792.57	C42H79O10P	TRUE	10.77	0.477905	0.519309	0.448468	0.473142	0.445592	1.21973	0.463322	2.12326	0.556445	0.453753	0.440239	0.492006	0.610995	0.429807	0.432495	0.414704		0.416188	1.50492	0.425178	0.92233
5.499	847.615	PI 33:1(d7) |PI 15:0_18:1(d7)	[M+NH4]+	13.475	847.6	C42H72[2H]7O13P	TRUE	19.73	0.0810794												0.28227								1.02618
2.537	854.582	PI 34:1	[M+NH4]+	14.535	854.58	C43H81O13P	TRUE	6.48	1.17847	1.47324	1.89192	0.545184	1.99848	0.994476	1.62398	1.62813	1.45447	1.51652	2.19952	1.7373	1.4119	1.42332	1.29527	1.18054		1.2759	1.03	1.37763	2.38281
9.078	934.638	PI 40:3	[M+NH4]+	16.245	934.64	C47H81O13P	TRUE	20.98	0.0673582	0.0287763	0.0253034	0.54369	0.0500408	0.0378829	0.061854	0.0844245	0.0896491	0.145841		0.640262	0.14389	0.0300988	0.0329912	0.0445046		0.118119	0.325303	0.096377	6.03588
13.58	703.573	SM 34:1;O2|SM 18:1;O2/16:0	[M+H]+	13.59	703.57	C39H79N2O6P	TRUE	10.15	0.271317	288574	410582	464218	418589	323217	476757	457867	509541	212777	577335	513101	468249	447351	477546	667325	5924	561279	659233	626875	499651
13.871	738.646	SM 36:2;O2(d9)|SM 18:1;O2/18:1(d9)	[M+H]+	13.88	738.65	C41H72[2H]9N2O6P	TRUE	51.56	0.949208	1.5245e+06	1.38001e+06	1.47928e+06	1.48792e+06	1.4347e+06	1.41719e+06	1.33985e+06	1.47632e+06	1.39258e+06	1.55315e+06	1.42326e+06	1.3278e+06	1.58529e+06	1.46184e+06	1.56155e+06		1.35269e+06	1.41752e+06	1.58373e+06	1.47506e+06
18.839	813.685	SM 42:2;O2|SM 18:1;O2/24:1	[M+H]+	24.19	813.7	C47H93N2O6P	TRUE	16.48	0.0832065	60740	66476	117260	137811	147140	163687	127117	187984	41706	198924	81503	72653	193303	77599	150131		112074	191583	179153	156987
24.74	834.752	TG 49:2	[M+NH4]+	24.51	834.75	C52H96O6	TRUE	112.27	1.25909	1.3438	1.30517	1.35605	1.32141	1.31443	1.4281	1.35775	1.3743	1.3332	1.27067	1.31969	1.32622	1.27081	1.2766	1.32292		1.35617	1.25122	1.26524	1.448
